# Supplementary material for: A Simpler Creatinine Index Can Predict Long-Term Survival in Chinese Hemodialysis Patients
Source: PLoS One. 2016 Oct 25;11(10):e0165164. doi: 10.1371/journal.pone.0165164 (PMC5079643; doi:10.1371/journal.pone.0165164)
Supplement: S1 data — Clinical characteristics, dialysis parameters, and the results of serum chemistry studies which collected 1 month after HD initiation. (XLS) [file pone.0165164.s001.xls]

## Sheet: total included patients-1269
Endpoint	follw up period (Year)	Age(Year)	Gender	DM	Hbc (g/dl)	Hct (%)	Platelet (x1000/ul)	Albumin (gm/dl)	Alkaline-P (IU/L)	Cholesterol (mg/dl)	Triglyceride(mg/dl)	Glucose[AC] (mg/dl)	pre-HD weight(Kg)	post-HD weight (Kg)	UF(Kg)	HD session length (min)	pre-HD BUN/10 (mg/dl)	Pre-HD BUN (mg/dl)	post-HD BUN (mg/dl)	BUN before next HD (mg/dl)	Interval between 2 HD session (min)	the frequency of HD session/week	Creatinine (mg/dl)	Uric acid (mg/dl)	Na (meq/l)	K (meq/l)	Calcium (mg/dl)	Calcium(mg/dl) adjust with Alb	P (mg/dl)	Ca*P	URR	Kt/V	weekly Kt/V	nPCR(g/kg BW/day)	TACurea	Fe (ug/dl)	TIBC (ug/dl)	TIBC/10	Ferritin (ng/ml)	Tranferrin saturation (%)	intact-PTH (pg/ml)	height (cm)	BMI((kg/m2))	Cre(umol/l)	CI	CI group
0	4.2274	81	0	1	7	22.9	166	3.9	212	189	37	70	40.7	39.35	1.35	240	5.13	51.3	37.2	86.2	2640	3	3.1	4.1	135.6	3.5	8.64	8.72	2.1	18.312	0.27	0.32	0.96	0.41795	60.25	85	226	22.6	1119	37.61	22.7	147	18.21	274.04	14.9108	1
1	1.46849	87	0	0	11.9	38.2	232	3.73	64	135	129	113	45.5	43.6	1.9	240	8.57	85.7	20.7	84	2640	3	4.97	8.34	134	4.2	8.76	8.976	3.47	31.1467	0.76	1.42	4.26	1.21622	52.42	59	257	25.7	1041.1	22.96	125.9	160	17.0312	439.348	15.9505	1
0	3.24384	80	0	0	9.1	29.3	189	2.5	299	131	59	99	43.5	40.1	3.4	240	5.4	54	14		2640	3	4.5	6.1	136	3.1	8.2	9.4	2.9	27.26	0.74	1.35	4.05	0.957132		22	247	24.7	220	8.91	84.5	158	16.0631	397.8	16.0022	1
0	1.73151	83	0	0	10.4	31.5	185	3.3	163	168	82	107	52.8	51.7	1.1	240	3.6	36	8	31	2640	3	4.8	6.9	138	3.7	8.6	9.16	4.1	37.556	0.78	1.5	4.5	0.616952	19.71	43	217	21.7	81.89	19.82	223	170	17.8893	424.32	16.0489	1
0	2.74247	81	0	0	11.3	34	162	3.1	133	201	110	80	53.9	51.3	2.6	240	3.6	36	8	37.7	5520	2	4.7		130	4	8.76	9.48	3.5	33.18	0.78	1.5	3	0.729039	22.81	47	157	15.7	1225	29.94	91.6	161	19.7909	415.48	16.0893	1
1	1.50137	89	0	0	9.6	29.2	249	3.2	158	201	291	194	64.6	61.2	3.4	240	5.7	57	15		2640	3	5.3	6.4	133	3.6	8.9	9.54	4.1	39.114	0.74	1.34	4.02	0.850075		44	193	19.3	374	22.8		165	22.4793	468.52	16.0995	1
0	3	76	0	1	6.3	20.2	138	3.1	162	126	38	114	64.9	61.35	3.55	240	4	40	29		2640	3	4.4	5.4	143	3	8.5	9.22	2.7	24.894	0.28	0.32	0.96	0.362893		20	171	17.1	400	11.7		164	22.8101	388.96	16.245	1
0	2.21096	89	0	0	9.5	29	225	3.1	119	148	95	90	62.8	60.8	2	240	4.8	48	19	53	2640	3	5.6	6.5	140	3.5	8	8.72	3.2	27.904	0.6	0.93	2.79	0.653225	35.79	27	205	20.5	73.3	13.17	82.5	165	22.3324	495.04	16.371	1
1	3.92603	71	0	1	10.5	30.6	195	2.1	203	98	136	160	57.42	53.96	3.46	240	5.3	53	19		2640	3	4.3	6.8	128	4.4		1.52	2.3		0.64	1.03	3.09	0.732514		46	183	18.3		25.14		160	21.0781	380.12	16.4087	1
0	1.54247	83	0	1	10.5	30.5	173	3.9	50	147	75	102	62.6	60.4	2.2	240	7.39	73.9	20.1	81.5	5520	2	5.33	8.7	140	3.47	9	9.08	3.9	35.412	0.73	1.3	2.6	1.04175	50.64	47	212	21.2	413.8	22.17	44.45	170	20.8997	471.172	16.4865	1
1	2.83836	90	0	1	8.2	26.2	319	3.8	132	135	114	81	74.2	71.9	2.3	240	3.4	34	8	29	2640	3	5.9	3.7	138	4.1	8.9	9.06	1.5	13.59	0.76	1.45	4.35	0.587016	18.71	30	170	17	512	17.65	59.5	166	26.0923	521.56	16.508	1
0	3.22466	71	0	0	10.2	31.2	85	3.9	144	180	104	90	68	66	2	240	5.3	53	16	52	2640	3	4.6	6	137	3.5	9.1	9.18	3.2	29.376	0.7	1.2	3.6	0.886563	34.04	55	265	26.5	65.32	20.75	77.1	160	25.7812	406.64	16.6338	1
1	1.28219	75	0	1	11.2	33.1	149	3.1	147	188	340	175	61.1	59.4	1.7	240	6.8	68			2640	3	5.3	5.8	126	4.6	11.48	12.2	2.4	29.28	0.81	1.66	4.98	1.3499	47.25	28	235	23.5	976.4	11.91	23.86	160	23.2031	468.52	16.9139	1
0	6.67123	57	0	1	10.7	31.5	138	3.3	68	181	59.5	129	77.4	73.6	3.8	240	4.9	49	17		4320	2	4	9.6	138.7	4.91		0.56	4		0.65	1.06	2.12	0.827895		45	235	23.5	472.4	19.15	136	168	26.0771	353.6	17.0076	1
1	3.76712	79	0	1	9.9	31.6	155	3.8	184	155	124	226	58.3	57.8	0.5	240	5.42	54.2	14.2	35.5	2640	3	5.7	6.6	134	3.4	10.8	10.96	3.2	35.072	0.74	1.34	4.02	0.816569	25.63	39	251	25.1	122	15.54	6.22	158	23.1533	503.88	17.0177	1
0	1.73425	75	0	0	11.2	34.2	172	3.2	89	147	47	112	53.8	52.6	1.2	240	6.4	64	18	44	2640	3	5.4	5.7	141	4.1	9.7	10.34	5.7	58.938	0.72	1.27	3.81	0.917541	31.83	65	189	18.9	408.02	34.39	67.3	170	18.2007	477.36	17.0246	1
0	5.47397	59	0	1	9.1	29.1	179	2.9	216	106	125	223	66.4	63.7	2.7	240	3.5	35	3		2640	3	4.4	6.6	133	3.1		0.88	3.1		0.91	2.46	7.38	0.657314		43	216	21.6	220	19.91		160	24.8828	388.96	17.0938	1
1	1.94247	69	0	1	6.5	19.8	217	3.2	174	148	155	480	77.4	75.3	2.1	240	4.84	48.4	13.4	38.2	2640	3	5.1	5.3	138	3.4	8.7	9.34	3.4	31.756	0.72	1.28	3.84	0.851993	26.23	52	191	19.1	366	27.23	111	172	25.4529	450.84	17.1452	1
0	4.48767	68	0	1	11.1	34.6	192	4	85	150	54	71	66.8	63.6	3.2	240	7.2	72	20	61	2640	3	5.05	7.9	143	3.8	9.84	9.84	5	49.2	0.72	1.28	3.84	1.18551	40.96	41	290	29	80.4	14.14	157	173	21.2503	446.42	17.1654	1
1	1.06301	85	0	0	9.7	29.9	164	3.94	59	137	53		44.8	42.1	2.7	240	5.16	51.6	7.5	42.2	2640	3	6.45	6.37	138	4.93	9.2	9.248	3.62	33.4778	0.85	1.93	5.79	0.85972	25.24	62	243	24.3	370.9	25.51	115.6	170	14.5675	570.18	17.2072	1
1	3.21918	73	0	0	10.4	31.2	88	3.9	144	116	51	130	50	48.7	1.3	240	4.97	49.7	13.8	40.9	2640	3	5.5	7	132	4.2	8.64	8.72	2.1	18.312	0.72	1.28	3.84	0.920771	27.72	67	218	21.8	249	30.73	22.7	175	15.902	486.2	17.2234	1
1	1.76438	89	0	0	9	26.5	206	3.5	82	157	68	75	47.3	45.5	1.8	240	9.2	92	30	65	2640	3	6.73	6.8	139	4.6	6.76	7.16	2.5	17.9	0.67	1.12	3.36	1.35996	48.63	109	113	11.3	2686.1	96.46	223	156	18.6966	594.932	17.2548	1
0	4.52603	85	0	0	10.7	33.9	197	3.7	55	127	196	188	56.6	55.3	1.3	240	6.9	69	16	51	2640	3	6.5	9.8	138	4.2	8.8	9.04	4.5	40.68	0.77	1.46	4.38	1.02043	34.25	69	245	24.5	155.7	28.16	373	171	18.9118	574.6	17.2846	1
1	3.19726	80	0	1	8.3	26	174	3.5	67	119	35	154	56.3	53.2	3.1	240	5.4	54	13	54	2640	3	6.38	6.6	137	4	8.44	8.84	3.8	33.592	0.76	1.42	4.26	0.982134	33.5	40	181.2	18.12	188.4	22.08	66	163	20.0233	563.992	17.4923	1
1	1.27945	81	0	0	9.4	29.2	190	3.7	292	145	54		60.72	60	0.72	240	4.75	47.5	12.2	37.4	2640	3	6.5		142	4.5	9.16	9.4	4.4	41.36	0.74	1.36	4.08	0.739662	25.22	57	198	19.8	642	28.79	33.4	167	21.5139	574.6	17.5326	1
0	3.99726	61	0	1	7	21.3	166	3.2	162	98	46	194	69.9	65.8	4.1	240	3.79	37.9	13.4	38.9	2640	3	5	6.2	136	3.9	9	9.64	1.7	16.388	0.65	1.04	3.12	0.573601	26.11	27	136	13.6	376.06	19.85	12.9	168	23.3135	442	17.5648	1
0	4.57534	85	0	0	11.8	36.9	216	4.2	126	194	57	107	60.5	58.2	2.3	240	4.9	49	11.7	42.1	2640	3	6.9		137	3.6	9.52	9.36	4.9	45.864	0.76	1.43	4.29	0.768866	27.19	36	201	20.1	282	17.91	45	165	21.3774	609.96	17.6052	1
0	1.03836	73	0	0	8.8	26	180	2.5	239	105	39	160	65.3	62.55	2.75	240	5.6	56	16		2640	3	6	6.4	128	5	8.7	9.9	3.2	31.68	0.71	1.25	3.75	0.819542		47	153	15.3	698	30.72	15.37	162	23.834	530.4	17.6236	1
0	1.24658	79	0	0	10.1	31.9	156	2.8	108	155	76	130	51.9	49.2	2.7	240	6.6	66	14	46	2640	3	6.5	5.4	136	4.3	8.36	9.32	4.8	44.736	0.79	1.55	4.65	1.2168	30.83	35	225	22.5	231.6	15.56	565.93	160.5	19.0992	574.6	17.6374	1
0	2.47945	77	0	1	9.4	28.7	128	4.1	137	159	186	66	83.25	81.2	2.05	240	8.71	87.1	44.1		2640	3	6.3		138	4.8	8.92	8.84	4.5	39.78	0.49	0.68	2.04	0.901765		49	222	22.2	1108	22.07	66.1	166	29.4673	556.92	17.6679	1
1	1.35068	68	0	0	8.1	26.7	262	3.2	303	159	194	25	44.8	43.9	0.9	240	9.6	96	28		2640	3	5.7	6.1	137	4.4	8.3	8.94	3.9	34.866	0.71	1.23	3.69	1.27736		31	187	18.7	1216.19	16.58	54.2	156	18.0391	503.88	17.6865	1
0	6.9863	77	0	1	10.1	30.5	133	2.9	79	126	45	184	62.6	60.2	2.4	240	3.9	39	11	34	2640	3	6.4	7	135	4.3	7.6	8.48	5.2	44.096	0.72	1.27	3.81	0.624752	22.71	66	156	15.6	657.4	42.31	210	170	20.8304	565.76	17.7002	1
0	1.67397	78	0	1	10.3	31.6	175	3.3	261	225	115	148	61	59	2	240	5.3	53	17	53	2640	3	6.5	7	138	4.2	8.5	9.06	3.7	33.522	0.68	1.14	3.42	0.760331	35	48	199	19.9	173	24.12		168	20.9042	574.6	17.7302	1
1	5.65479	79	0	0	11.5	34.9	143	3.6	119	199	88	100	54.1	54.2	0	240	5.08	50.8	10.1	35.9	2640	3	6.7	6.1	143	4.4	8.36	8.68	3.8	32.984	0.8	1.62	4.86	0.817597	23.62	26	130	13	772	20	30.4	166	19.669	592.28	17.7909	1
1	3.06027	79	0	1	9.7	28.2	171	3.25	71	120	141	272	67.5	64.9	2.6	270	6.8	68	19	64	2880	3	6.7	5.1	133	5	9.2	9.8	4.6	45.08	0.72	1.28	3.84	1.12898	41.67	42	144	14.4	8.8	29.17	303.8	180	20.0309	592.28	17.8181	1
0	2.73151	77	0	0	7.4	24.4	199	2.7	189	135	58	140	62.7	59.8	2.9	240	4.7	47	26		2640	3	6.5	6.9	139	4	7.8	8.84	4	35.36	0.45	0.59	1.77	0.528952		37	206	20.6	64.08	17.96	174.4	158	23.9545	574.6	17.8342	1
0	6.73973	74	0	1	10.2	30.5	79	4	155	109	123	125	57.4	56.1	1.3	240	4.9	49	12	38	2640	3	6.4	6.5	139	3.8	8.4	8.4	3.2	26.88	0.76	1.41	4.23	0.765779	25.46	110	230	23	597.2	47.83	349	164	20.8581	565.76	17.869	1
1	3.40274	56	0	1	10.5	29.8	122	3.19	104	124	254	324	64.4	61.2	3.2	240	6.5	65	19	59	2880	3	5.1	7.6	131	5.4	9.6	10.248	3.6	36.8928	0.71	1.23	3.69	1.06346	39.23	79	199	19.9	362.5	39.7	63.1	171	20.9295	450.84	17.9292	1
1	1.55342	78	0	1	9.7	29.3	242	3.2	140	223	125	184	56	55.1	0.9	240	10.6	106	27	85	2640	3	6.83	9.08	136	4.7	8.4	9.04	6.41	57.9464	0.75	1.37	4.11	1.73125	56.88	39	235	23.5	955	16.6	404	167	19.7569	603.772	17.9743	1
0	4.31781	72	0	0	6	19.7	298	3.1	163	97	67	102	58.3	55.5	2.8	240	3.8	38	12	31	2640	3	6.4	4.9	136	4.2	7.9	8.62	2.4	20.688	0.68	1.15	3.45	0.594373	21.79	15	161	16.1	250	9.32		163	20.889	565.76	18.0098	1
0	4.99178	70	0	1	9.3	28.9	137	4	108	178	314	269	70.2	67.1	3.1	240	5.91	59.1	16.2	55.7	2640	3	6.3	7.7	133	4.4	10.4	10.4	6.6	68.64	0.73	1.29	3.87	0.864588	36.09	31	333	33.3	58.9	9.31	18.4	167	24.0597	556.92	18.0391	1
1	4.61644	56	0	0	8.9	27.8	112	3.2	248	140	67	125	44.9	44.2	0.7	240	5.63	56.3	11.8	59.2	2640	3	5.3	6.6	146	4.1	6.09	6.73	4.9	32.977	0.79	1.56	4.68	1.06606	35.38		182	18.2	294	100	29.9	156	18.1624	468.52	18.0619	1
0	3.49589	64	0	1	10.6	31.7	232	3.5	489	115	190	259	64.8	61.6	3.2	240	7.1	71	21		2640	3	5.9	7.7	129	4.7	9.1	9.5	4	38	0.7	1.22	3.66	0.985614		56	236	23.6	284	23.73		161.5	23.6176	521.56	18.0864	1
0	1.49589	60	0	1	8.9	27.6	194	2.8	199	135	72	92	58.8	56	2.8	240	4.8	48	14	46	2640	3	5.6	7.3	132	3.9	8.9	9.86	8.9	87.754	0.71	1.23	3.69	0.829261	30.08	22	158	15.8	449.88	13.92	61.1	168	19.8413	495.04	18.087	1
1	6.36712	61	0	1	10.8	34	149	3.4	141	128	62	143	57.9	55.4	2.5	240	4.5	45	13	39	2640	3	5.7	5.9	137	3.4	8.6	9.08	3.1	28.148	0.71	1.24	3.72	0.689797	26.25	31	209	20.9	134.49	14.83	69.2	160	21.6406	503.88	18.1057	1
0	2.23014	65	0	1	7.6	23.5	342	3.9	288	167	29	140	47.8	46.6	1.2	240	8.64	86.4	25.6	90.2	2640	3	6	7.9	133		7.28	7.36	5	36.8	0.7	1.22	3.66	1.16296	57.74	68	219	21.9	879	31.05	473	162	17.7564	530.4	18.106	1
0	1.47945	75	0	0	10.1	30.6	93	4.5	267	113	47	88	58.85	56.95	1.9	240	7.41	74.1	18.7	79.1	5520	2	6.8		137	5.3	8.72	8.32	3	24.96	0.75	1.38	2.76	1.26573	48.8	45	115	11.5	727	39.13	130	170	19.7059	601.12	18.1297	1
1	2.26301	70	0	1	8.4	26.5	218	2.9	544	95	80	103	54	51.4	2.6	240	5.5	55	18	53	2640	3	6.4	6.8	134	5.6	8	8.88	6.8	60.384	0.67	1.12	3.36	0.777719	35.58	71	189	18.9	1304.7	37.57	190	159	20.3315	565.76	18.1322	1
1	3.45205	83	0	0	12.2	34.1	155	3.43	24	159	147	116	51.1	49	2.1	240	6.5	65	20	71	2880	3	7.4	6.2	137	4.6	9.6	10.056	3	30.168	0.69	1.18	3.54	1.03965	45.27	124	235	23.5	183.2	52.77	264.7	160	19.1406	654.16	18.143	1
0	6.98904	75	0	0	11.1	33.1	130	4.4	49	181	124	120	46.7	45	1.7	240	8.5	85	16	73	2640	3	6.9	9.5	139	4.4	9.2	8.88	3.4	30.192	0.81	1.67	5.01	1.26495	45	124	244	24.4	662.7	50.82	238	151.8	19.5285	609.96	18.186	1
0	3.24658	72	0	0	7.4	23.4	242	3.2	102	140	72	153	52	49.6	2.4	240	7.69	76.9	26	83.5	2640	3	6.64	6.3	129	3.4	8.68	9.32	4.35	40.542	0.66	1.08	3.24	1.0061	54.48	27	157	15.7	410.2	17.2	176.6	153	21.1884	586.976	18.2064	1
0	4.98904	66	0	1	11.1	34.3	122	3.1	88	161	95	291	57.4	55.8	1.6	240	3.3	33	8	31	2640	3	6.23	7	133	3.8	8.64	9.36	2.8	26.208	0.76	1.42	4.26	0.665526	19.58	50	174	17.4	188.3	28.74	246	152	24.1517	550.732	18.213	1
0	4.23836	74	0	1	11.8	36.3	222	3.7	143	186	106	95	60.8	57.8	3	240	5.1	51	12	48	2640	3	6.84	5.16	138	4.1	9	9.24	3.57	32.9868	0.76	1.45	4.35	0.946749	30.13	64	249	24.9	417.3	25.7	361	164	21.4902	604.656	18.2159	1
1	3.42192	68	0	1	9.8	30.3	254	3.6	158	136	83	240	69.4	66.7	2.7	240	2.7	27	7		2640	3	6.5	5.7	133	3.1		0.32	3		0.74	1.35	4.05	0.562566	14.67	30	171	17.1	269.85	17.54		165	24.4995	574.6	18.3134	1
0	4.74247	65	0	1	8.8	28.9	369	3.2	134	223	191	225	55.3	54	1.3	240	3.89	38.9	8.5	27	2640	3	6.3	6.2	137	2.9	12.3	12.94	2.6	33.644	0.78	1.52	4.56	0.655304	18.25	26	129	12.9	505	20.16	5.35	160	21.0938	556.92	18.3207	1
0	4.49589	65	0	1	10.3	30.7	230	3.5	235	148	386	230	69	65	4	240	7.6	76	24	76	2640	3	6.3	9.7	135	4	9.2	9.6	5.3	50.88	0.68	1.15	3.45	1.02075	50	31	272	27.2	201	11.4		169	22.7583	556.92	18.3503	1
1	7.08767	73	0	1	10.5	28.1	213	3.4	80	310	376	196	58	57.1	0.9	180	8.5	85	29	77	2880	3	6.9	8.7	138	3.1	9.5	9.98	3.1	30.938	0.66	1.08	3.24	1.24277	53.24	105	249	24.9	814.8	42.17	301.5	163	21.4912	609.96	18.3532	1
1	2.67397	72	0	1	7.7	22.5	246	2.4	322	154	191	237	62	60	2	240	5.2	52	26	52	2640	3	6.8	3.9	131	3.7	7.8	9.08	4.6	41.768	0.5	0.69	2.07	0.610111	39	38	177	17.7	203	21.47		160	23.4375	601.12	18.3649	1
0	1.48219	69	0	0	7.4	22.5	131	4.2	266	148	36	77	62.5	58.8	3.7	240	8.97	89.7	34.8	104.2	2640	3	6.6		136	5.9	8.16	8	7.2	57.6	0.61	0.95	2.85	1.08497	68.9	66	254	25.4	337	25.98	404	165	21.5978	583.44	18.365	1
0	1.23288	56	0	1	7.8	23.1	77	2.7	136	141	56	93	78.4	74.2	4.2	240	6.2	62	31	49	2640	3	5.6	9.3	127	4.4	8.2	9.24	4.3	39.732	0.5	0.69	2.07	0.695133	40.54	54	159	15.9	542.64	33.96	1597	170	25.6747	495.04	18.3702	1
0	1.15616	75	0	1	8.1	25	284	3.5	349	195	380	312	79.4	75.6	3.8	240	4.7	47	20		2640	3	7.1		137	3.9	8.2	8.6	2.6	22.36	0.57	1.05	3.15	0.673342		80	190	19	342.6			164	28.1083	627.64	18.3948	1
0	3.07671	78	0	0	10.2	32.3	131	3.5	232	151	116	149	64.1	61.7	2.4	240	3.2	32	15	32	2640	3	7.3	3.8	144	3.4	9.8	10.2	2.6	26.52	0.53	0.76	2.28	0.456654	23.5	54	177	17.7	296	30.51	203	170	21.3495	645.32	18.3971	1
0	1.15068	49	0	1	8.9	28	253	3.3	203	103	123	88	97.6	96.2	1.4	240	4.1	41	16		2640	3	5.2	6.8	141	3.5	7.5	8.06	3.5	28.21	0.61	0.94	2.82	0.639138		29	190	19	745.9		887.7	168	34.0845	459.68	18.4519	1
0	5.95342	61	0	1	8.3	26.6	224	3.3	200	126	134	143	73.4	71.4	2	240	5	50	19		2640	3	6.2	6.6	136	3.9		0.56	4.2		0.62	0.97	2.91	0.684688		42	176	17.6	372	23.86		167	25.6015	548.08	18.5251	1
1	4.58356	72	0	1	11.9	35	155	3.6	144	179	154	109	70.3	69.55	0.75	240	8.92	89.2	24	68.8	2640	3	7.1		134	4.4	8.9	9.22	3.1	28.582	0.73	1.31	3.93	1.22589	47.25	97	284	28.4	172	34.15	54.4	165.6	25.3616	627.64	18.554	1
0	8.73425	83	0	0	12.2	37	183	3.9	203	175	240	89	47.5	47.08	0.42	240	4.94	49.4	8.6		2640	3	8	6	138	4.8	7.88	7.96	3.9	31.044	0.83	1.75	5.25	0.814077		72	260	26	282	27.69	215	157	19.1002	707.2	18.5748	1
0	1.98082	82	0	0	9.1	28	212	4	138	186	60	84	59.5	59	0.5	240	6.57	65.7	14.8	64	3780	2	7.9		135	4.4	9.96	9.96	4.1	40.836	0.77	1.49	2.98	0.985457	39.45	62	275	27.5	50.1	22.55	505	164	21.9363	698.36	18.576	1
1	1.04384	81	0	0	11.1	32.6	155	4.2	64	123	65	136	44.8	44.4	0.4	240	13.6	136	33	146	5280	2	7.82	9.6	136	4	9.24	9.08	4.3	39.044	0.76	1.42	2.84	2.21841	89.28	43	205	20.5	327.5	20.98	51.2	167	15.9203	691.288	18.578	1
1	1.5589	74	0	1	10.6	32.6	248	3.4	190	162	75	85	64.2	61.6	2.6	240	4.6	46	13	44	2640	3	7.3	5.9	139	4.1		0.48	2.7		0.72	1.26	3.78	0.704975	28.58	35	172	17.2	581.07	20.35		174	20.3461	645.32	18.5971	1
0	1.85205	65	0	1	9.7	31	153	3.52	156	149	113	229	45	43.8	1.2	240	7.28	72.8	21.2	58.2	2640	3	6.62	6.62	134	5.42	9.12	9.504	6.24	59.305	0.71	1.23	3.69	1.00927	40.31	63	158	15.8	1753.4	39.87	144.6	165	16.0882	585.208	18.5985	1
0	8.73425	72	0	0	9.4	28.7	276	3.6	133	200	114	88	64.84	64.2	0.64	240	5.79	57.9	12.3		5520	2	7.2	8.5	139	4.7	9.04	9.36	6.5	60.84	0.79	1.55	3.1	0.898045		25	207	20.7	125	12.08	236	161	24.7676	636.48	18.6143	1
0	6.14521	80	0	1	10.5	32.5	183	4.2	156	196	123		54.5	52.1	2.4	240	8.69	86.9	19.2	78	2640	3	7.8		136	5.3	8.68	8.52	3.4	28.968	0.78	1.51	4.53	1.25418	48.97	40	265	26.5	152	15.09	115	162.5	19.7302	689.52	18.6149	1
0	2.51233	71	0	0	7.5	23.6	251	3.4	129	151	60	88	63.85	63.8	0.05	240	6.18	61.8	23.6	51.1	2640	3	7.1		136	5	8.04	8.52	4.4	37.488	0.62	0.96	2.88	0.803215	37.8	17	214	21.4	297	7.94	27.7	162.5	24.1609	627.64	18.642	1
0	0.99726	73	0	1	10.1	29.6	204	2.8	126	99	72	334	55.4	52.5	2.9	240	9.1	91	22	62	2640	3	7.3	7.4	129	2.9	8.12	9.08	5.4	49.032	0.76	1.42	4.26	1.53997	43.21	20	236	23.6	208.9	8.47		150	23.3333	645.32	18.6443	1
0	1.2274	67	0	1	6.2	19.4	191	2.7	489	145	83	189	67.6	64.2	3.4	240	7.4	74	33		2640	3	6.8	7.3	126	4.5	6.6	7.64	4.7	35.908	0.55	0.81	2.43	0.932073		36	167	16.7	415.26	21.56	190.8	168	22.7466	601.12	18.6553	1
1	1.8274	81	0	1	10.6	33.5	160	3.9	294	115	108	79	52.38	50	2.38	240	6.6	66	19.4	57.2	2640	3	7.9	7.6	129		8.2	8.28	4.2	34.776	0.71	1.22	3.66	1.07245	38.67	59	220	22	400	26.82	376	163	18.8189	698.36	18.6576	1
0	2.72877	67	0	0	7.2	21.8	47	2.9	327	71	47	165	70.8	68.1	2.7	240	4.9	49	23		2640	3	6.8	5.4	140	3	8.2	9.08	2.8	25.424	0.53	0.76	2.28	0.610001		54	116	11.6	900.2	46.55	125.6	170	23.564	601.12	18.6593	1
1	1.46849	55	0	1	8.8	29.4	72	2.8	956	114	79	99	89.3	85	4.3	240	4.8	48	23	41	2640	3	5.9	6.1	135	4.3	8.7	9.66	2.6	25.116	0.52	0.74	2.22	0.594089	32.29	20	289	28.9	218.6	6.92	517	168	30.1162	521.56	18.6648	1
1	3.33699	75	0	1	11.1	33.2	184	3.7	92	222	240	109	57.6	57	0.6	240	5	50	10	58	2640	3	7.5	6.2	138	3.7	10.1	10.34	6	62.04	0.8	1.61	4.83	0.806141	33.67	45	216	21.6	193	20.83	41.7	160	22.2656	663	18.6682	1
0	1.38356	64	0	1	10.2	30.2	132	3.8	145	174	90	66	47.7	46.6	1.1	240	6.6	66	18	85	2640	3	6.64	7.5	136	4.7	7.92	8.08	4.3	34.744	0.73	1.3	3.9	1.17674	50.71	63	181	18.1	466	34.81	151	150.8	20.4919	586.976	18.6688	1
1	5.4411	69	0	0	7.2	21.8	63	3.4	164	119	76	87	64.68	62.46	2.22	240	7.1	71	23.3		2640	3	7	7.4	132	4.7	8.88	9.36	4.3	40.248	0.67	1.11	3.33	0.951829		98	249	24.9	275	39.36	154	159	24.7063	618.8	18.6704	1
0	4.03836	52	0	1	8.4	27.1	186	3.1	83	202	204	270	66.1	62	4.1	240	4.4	44	19	54	2640	3	5.7	5.4	135	4.1	8.72	9.44	4.4	41.536	0.57	0.84	2.52	0.588676	36.08	49	193	19.3	352.7	25.39	215	158	24.8358	503.88	18.6777	1
0	5.9863	81	0	0	9.3	29.8	236	3.8	53	156	84	140	56.2	54.5	1.7	240	10.7	107	29	89	5280	2	8	7.6	141	4.7	7.88	8.04	4	32.16	0.73	1.31	2.62	1.70246	59.39	40	192.96	19.296	250.1	20.73	158	160	21.2891	707.2	18.73	1
1	3.84384	75	0	1	11.2	35.1	226	3.9	132	84	129	94	53.9	51.5	2.4	240	6	60	16		5520	2	7.6	7.2	140	3.8	8.8	8.88	5.7	50.616	0.73	1.32	2.64	0.881743		28	248	24.8	89.1	11.29	265	162	19.6235	671.84	18.771	1
1	7.20274	80	0	1	9.9	30.7	254	3.33	41	141	163	255	61.2	58.8	2.4	240	7.8	78	22	76	2880	3	8	5.2	135	5.1	9.4	9.936	2.1	20.8656	0.72	1.27	3.81	1.26482	49.08	48	286	28.6	339	16.78	47.3	178	18.5583	707.2	18.7932	1
0	1.23288	79	0	1	8.7	26.3	174	3.5	251	106	17	102	58	55	3	240	9.1	91	33		2640	3	7.9	8.4	140	3.4	8.2	8.6	4.4	37.84	0.64	1.01	3.03	1.12786		52	181	18.1	124.62	28.73	140.7	168	19.487	698.36	18.7944	1
1	1.62466	76	0	0	9.7	30.8	190	3.5	161	161	313	140	71.1	69.9	1.2	240	9.7	97	38	84	2640	3	7.7	6.3	130	4.9	13.6	14	5.4	75.6	0.61	0.94	2.82	1.37215	61.54	61	215	21.5	1058.62	28.37	11.8	170	24.1869	680.68	18.8209	1
0	6.23014	83	0	0	9.5	28.4	245	3.5	82	139	108	132	55.6	52.7	2.9	240	7	70	18		2640	3	8.29	6.5	121	4.2	7.6	8	4.3	34.4	0.74	1.36	4.08	1.26577		28	208	20.8		13.46	93.9	162	20.0808	732.836	18.8367	1
0	2.49589	83	0	0	9.7	28.7	96	3.5	112	192	134	102	62.2	60.3	1.9	240	5.9	59	15	69	4080	2	8.3	5.6	144	4	8.12	8.52	4.4	37.488	0.75	1.37	2.74	1.03811	41.72	88	226	22.6	804	38.94	434.24	159	23.8519	733.72	18.8439	1
0	1.74795	70	0	0	10.4	32.7	141	3.1	90	118	66	93	66.4	65.4	1	240	6	60	17	53	2640	3	7.5	5.5	137	3.8	8.12	8.84	4.2	37.128	0.72	1.26	3.78	1.00746	35.29	48	284	28.4	54.6	16.9	362.7	170	22.6298	663	18.9962	1
1	2.81644	66	0	1	9.6	31.1	99	3.5	304	198	86	132	88.7	85.5	3.2	240	8.62	86.2	32.5	77.1	2640	3	7.2		139		9.2	9.6	4.4	42.24	0.62	0.98	2.94	1.06347	55.18	41	225	22.5	158	18.22	515	169	29.9359	636.48	19.0199	1
1	2.1589	76	0	1	10.8	32.2	196	4.3	112	179	276	183	72.2	68.8	3.4	240	6.06	60.6	14.8	61.6	2640	3	8.01		136	4.84	9.4	9.16	3.6	32.976	0.76	1.41	4.23	0.907294	38.16	38	166	16.6	1382	22.89	193	165	25.2709	708.084	19.03	1
1	2.19178	77	0	1	11	34	186	4	232	108	47	90	43.3	40.3	3	240	10.69	106.9	27.4	83.7	2640	3	8.1		126	5.8	9.52	9.52	5.4	51.408	0.74	1.36	4.08	1.84445	56.52	45	205	20.5	313	21.95	38.5	168	14.2786	716.04	19.0456	1
0	1.99726	73	0	1	12.4	37.9	194	3.5	307	171	43	169	56.4	53.4	3	240	4.1	41	12		2640	3	7.8	5.1	135	3.6	8.7	9.1	2.3	20.93	0.71	1.23	3.69	0.732827		46	201	20.1	209.18	22.89		165	19.6143	689.52	19.0573	1
0	1.76712	46	0	1	9	27.5	295	3.8	510	190	76	155	69.3	66.9	2.4	240	5.6	56	17	68	2640	3	5.78	7.1	135	4.7	9.4	9.56	7.2	68.832	0.7	1.19	3.57	0.979829	42	73	239	23.9	697.9	30.54	191	171	22.8788	510.952	19.0734	1
0	3.51507	76	0	0	9.4	31.2	346	3.8	82	154	191	103	66.3	66	0.3	240	4.66	46.6	10.1	38.3	2640	3	8.08		137	3.8	14.2	14.36	5.3	76.108	0.78	1.53	4.59	0.753047	24.55	79	203	20.3	622.4	38.92	86.4	170	22.8374	714.272	19.076	1
0	2.66575	78	0	1	8.7	26.7	227	3.8	83	122	156	191	66	63.1	2.9	240	6.6	66	20	51	2640	3	8.2	7.5	139	4.1	9	9.16	3.8	34.808	0.7	1.19	3.57	0.919887	36.13	33	166	16.6	814.07	19.88	267	165	23.1772	724.88	19.0787	1
0	4.74521	47	0	0	9	26.6	174	2.9	280	143	49	79	47.4	43.8	3.6	240	4.87	48.7	10.3	45.4	2640	3	5.9	5.6	125	5.6	8.7	9.58	1.9	18.202	0.79	1.55	4.65	0.782045	27.99	31	182	18.2	940	17.03	21	164	16.2849	521.56	19.08	1
0	1.46849	59	0	0	8.9	25.8	227	2.9	155	173	131	151	64.4	63.4	1	240	6.3	63	14	75	2640	3	6.8	6.9	134	4.5	11.16	12.04	4.6	55.384	0.78	1.5	4.5	1.20961	44	48	196	19.6	833.6	24.49		170	21.9377	601.12	19.0801	1
0	7.73699	75	0	0	12.2	37.4	186	4.7	145	174	77	97	61.54	61.9	0	240	7.82	78.2	19.4	63.6	2640	3	8	7.3	137	4.2	10.12	9.56	3.2	30.592	0.75	1.39	4.17	1.11696	42.11	88	271	27.1	241	32.47	179	165	22.7365	707.2	19.0836	1
0	5.23836	80	0	0	9.3	28.5	160	3.5	67	125	119	152	59.1	56.7	2.4	240	6.4	64	15	73.2	5280	2	8.39	6.3	136	4.9	8.6	9	3.9	35.1	0.77	1.45	2.9	1.14525	43.9	58	222	22.2	420.2	26.13	42.2	155	23.6004	741.676	19.0891	1
0	2.17808	52	0	1	8.7	26.8	129	3.7	211	220	83	62	75.34	71.2	4.14	240	6.9	69	35.4	67.3	2640	3	6.3		139	4.7	8.04	8.28	5.1	42.228	0.49	0.67	2.01	0.743853	51.42	71	201	20.1	376	35.32	467	177.3	22.6497	556.92	19.1687	1
0	2.2274	72	0	1	11.8	36	130	4.4	126	122	57	72	71.8	69.4	2.4	240	8.18	81.8	17.1	63.9	2640	3	7.9	6.8	131	4.5	9.36	9.04	3.7	33.448	0.79	1.57	4.71	1.47772	41.25	38	236	23.6	230	16.1	187	168	24.589	698.36	19.1696	1
0	6.73699	75	0	0	11.4	35.3	120	3.7	206	131	96		52.48	50.54	1.94	240	7.37	73.7	21.6	58.1	2640	3	8.1	6.3	137.7		8.56	8.8	4.4	38.72	0.71	1.23	3.69	1.01967	40.5	68	183	18.3	432	37.16	55.4	163	19.0222	716.04	19.176	1
1	1.80822	64	0	1	8.9	28.6	164	3.4	97	152	85	104	66.9	66	0.9	240	6.2	62	30	56	2640	3	7.3	6.7	137	4.5	9.2	9.68	4.5	43.56	0.52	0.73	2.19	0.713832	43.25	78	187	18.7	382.56	41.71	20.1	170	22.8374	645.32	19.2395	1
0	9.07671	75	0	0	9.3	28	100	3.3	88	243	69	78	53	52	1	240	6.69	66.9	16.2	77	2640	3	8.2	9	140	4.9	9.96	10.52	6.8	71.536	0.76	1.42	4.26	1.17662	46.18	129	324	32.4	648	39.81	4	168	18.424	724.88	19.2403	1
0	8.2274	49	0	0	10.4	32.5	425	3.6	199	213	231	331	49.2	47	2.2	240	5.5	55	10	78	4080	2	6.3		132	5.9		0.32	7.8		0.82	1.7	3.4	1.09	43.36	43	135	13.5	2858.33	31.85	161.1	160	18.3594	556.92	19.2663	1
0	1.74795	76	0	1	9	28.2	282	2.9	83	146	120	94	55.8	54.6	1.2	240	5.4	54	17	53	2640	3	8.3	5.9	136	4.6	8.84	9.72	3.2	31.104	0.69	1.16	3.48	0.884066	35.04	29	193	19.3	175.2	15.03	274.4	157	22.151	733.72	19.2807	1
0	1.97808	78	0	1	9.6	28.7	189	4.3	185	136	96	143	53.2	51.15	2.05	240	9.47	94.7	19.4	92.2	5520	2	8.5		136	5.3	8.36	8.12	5.1	41.412	0.8	1.59	3.18	1.69554	55.85	63	201	20.1	461	31.34	524	160	19.9805	751.4	19.2854	1
1	3.56164	77	0	0	10.1	30.3	94	3.9	162	114	147	122	69.2	66.2	3	240	7.04	70.4	23.2	69.4	2640	3	8.4	8.5	137	4.5	8.7	8.78	4.8	42.144	0.67	1.11	3.33	0.945205	46.34	65	213	21.3	243.12	30.52	87.9	165	24.3159	742.56	19.3042	1
0	2.47945	70	0	0	9.8	29.4	106	4.1	313	171	75	76	48.4	46.3	2.1	240	10.41	104.1	31	113.1	2640	3	7.9		134	5.4	8.24	8.16	3.6	29.376	0.7	1.21	3.63	1.36255	71.67	51	260	26	375	19.62	907	153	19.7787	698.36	19.3184	1
0	8.72329	71	0	0	8.6	27.1	197	3.8	195	207	112	72	64.06	61.36	2.7	240	4.69	46.9	11.8	42.7	2640	3	8	6.5	139	5.7	8.48	8.64	4.5	38.88	0.75	1.38	4.14	0.90952	27.43	63	219	21.9	292	28.77	241	168.5	21.6115	707.2	19.3244	1
1	5.86301	76	0	0	10.2	31.3	233	2.8	67	239	100	113	43.3	42.6	0.7	240	6.2	62	13	63	1440	3	8.4	7.8	138	4.1	8.3	9.26	5.2	48.152	0.79	1.56	4.68	1.15698	37.93	51	191	19.1	649.2	26.7	154.8	158	17.0646	742.56	19.3282	1
1	2.76986	76	0	0	10.9	33.1	149	4.3	173	220	76	84	69.5	66.8	2.7	240	10.11	101.1	28.7		2640	3	8.4		142	4.6	9.48	9.24	6	55.44	0.72	1.26	3.78	1.34818		56	222	22.2	385	25.23	423	171.8	22.6324	742.56	19.3522	1
0	3.24658	67	0	1	8.4	25.8	147	3.7	138	134	94	152	72.6	69	3.6	240	8.4	84	32		2640	3	7.7	8.7	140	4.7	8.3	8.54	5	42.7	0.62	0.97	2.91	1.03604		36	279	27.9	22	12.9	215	178	21.7776	680.68	19.3585	1
0	1.73151	76	0	0	11.1	33.9	221	4.1	117	174	84	86	63.4	62.9	0.5	240	4.9	49	18	48	2640	3	8.4	6.4	141	3.9	12.1	12.02	5.2	62.504	0.63	1	3	0.682274	33.04	41	234	23.4	211.17	17.52	14.3	160	24.5703	742.56	19.373	1
1	5.54247	76	0	0	8	25.4	325	4.2	167	166	91	101	47.7	44.7	3	240	8.61	86.1	15.6	56.5	2640	3	8.5	4.1	138	4.9	10.52	10.36	3.2	33.152	0.82	1.71	5.13	1.2868	37.28	50	161	16.1	1420	31.06	79.8	155	18.6056	751.4	19.3958	1
0	6.73973	54	0	0	10.8	32	331	4	87	211	186	176	64.8	61.9	2.9	240	4.7	47	15	45	2640	3	6.8	5.9	135	4.4	8.5	8.5	3.9	33.15	0.68	1.14	3.42	0.693275	30.08	57	221	22.1	257.49	25.79	173	176	19.9832	601.12	19.4089	1
1	3.97808	57	0	0	11	32.9	91	4.1	180	126	122	176	51	49	2	240	5.6	56	31		2640	3	7	5.1	140	2.6	10	9.92	2.4	23.808	0.45	0.59	1.77	0.598071		89	261	26.1	85	34.1		165	17.9982	618.8	19.432	1
0	1.24658	52	0	1	9.5	28.7	325	2.3	149	161	110	323	60.2	56.6	3.6	240	7.8	78	22	53	2640	3	6.7	7	127	5.1	8.12	9.48	7	66.36	0.72	1.27	3.81	1.26482	38.54	37	240	24	434.7	15.42	258.36	161	21.8356	592.28	19.4389	1
0	2.97808	72	0	1	7.5	24.7	205	3.1	191	125	117	176	67.2	63.3	3.9	240	7.06	70.6	22.5	56.8	2640	3	8.2		132	6.1	7.52	8.24	2.7	22.248	0.68	1.14	3.42	0.957029	40.23	39	196	19.6	255	19.9	293	165	23.2507	724.88	19.4427	1
0	6.22192	80	0	0	10.3	31.8	172	3.8	104	178	33	94	63.2	61.5	1.7	240	8.02	80.2	28	63.2	2640	3	8.8		138.1	4.2	8.04	8.2	5	41	0.65	1.05	3.15	1.03031	46.31	55	208	20.8	254	26.44	196	170	21.2803	777.92	19.4473	1
0	2.99726	68	0	0	9.3	30.1	132	3.4	273	121	98	90	56	53.2	2.8	240	8.6	86	31		2640	3	7.9	6.1	139	5.8	9.8	10.28	5	51.4	0.64	1.02	3.06	1.07959		29	236	23.6	190	12.29		166	19.3061	698.36	19.4536	1
1	9.17534	68	0	1	10.2	30	262	3	357	187	183	246	61.3	59.7	1.6	240	5.24	52.4	19	39.8	2640	3	7.9	7.1	138	4.3	8.32	9.12	4.3	39.216	0.64	1.01	3.03	0.720713	29.92	17	247	24.7	232	6.88	358	161	23.0315	698.36	19.4544	1
1	4.75068	69	0	1	9.8	29.5	217	3.8	66	206	193	247	79.6	76.6	3	240	5.6	56	16	55	2640	3	8	9.9	141	4.3	8.4	8.56	3.9	33.384	0.71	1.25	3.75	0.819542	35.54	54	199	19.9	337.4	27.14	273	158	30.6842	707.2	19.4548	1
0	4.06849	68	0	1	8.9	27.4	191	3.6	122	203	182	115	73.15	72.25	0.9	240	6.04	60.4	24.9	66.1	2640	3	7.9		135.7	3.7	8.36	8.68	4.4	38.192	0.59	0.89	2.67	0.76431	45.26	39	206	20.6	848	18.93	83.4	178	22.8033	698.36	19.464	1
0	3.99178	57	0	1	8.5	28.5	253	3.3	63	167	99	192	73.7	69.9	3.8	240	8.11	81.1	25.8	66.2	2640	3	7.11	6.5	135	4.75	8.2	8.76	4.9	42.924	0.68	1.15	3.45	1.23731	46.62	32	162	16.2	145.2	19.75	213	172.5	23.4909	628.524	19.4747	1
0	5.73699	70	0	1	10	30.7	199	3.7	101	111	101	129	69.9	67.8	2.1	240	5.8	58	20	86	2640	3	8.1	11.5	137	4.1	7	7.24	5.4	39.096	0.66	1.06	3.18	0.892163	51.83	31	292	29.2	59	10.62	538	165	24.9036	716.04	19.4896	1
1	2.12603	71	0	1	10.1	31.4	253	3	370	122	136	106	64.4	62.5	1.9	240	6.4	64	19	51	2640	3	8.2	8.3	134	4.5	8.7	9.5	3.6	34.2	0.7	1.21	3.63	0.902402	35.54	19	153	15.3	271	12.42	90.2	159	24.7221	724.88	19.4971	1
0	2.65753	71	0	1	10.4	31.5	140	3.1	181	132	123	130	60.2	58	2.2	240	3.4	34	11	34	2640	3	8.2	6.1	135	4	9.4	10.12	4.1	41.492	0.68	1.13	3.39	0.546461	22.5	38	181	18.1	120	20.99		155	24.1415	724.88	19.5035	1
0	2.70959	62	0	1	7	22.4	216	2.8	123	119	88	116	52.4	51.9	0.5	240	6.2	62	29	51	2640	3	7.5	6	134	3.7	8.2	9.16	4.6	42.136	0.53	0.76	2.28	0.727266	40.46	14	183	18.3	131	7.65	158	163	19.534	663	19.5162	1
0	5.9863	66	0	0	8.9	27.8	277	3.6	120	115	56	71	53.1	50.1	3	240	6.4	64	15	55	2640	3	7.88	6.2	135	3.3	7.52	7.84	5.3	41.552	0.77	1.45	4.35	1.14525	35.38	58	214	21.4	404.6	27.1	764	152	21.6846	696.592	19.5233	1
0	5.2411	43	0	1	6.9	22.1	188	3.6	89	128	99	472	67.9	63	4.9	240	5.3	53	20	69	2640	3	6.1	6.2	128	4.4	8.3	8.62	4.5	38.79	0.62	0.97	2.91	0.715689	43.83	30	176	17.6	182	17.05	110	173	21.0498	539.24	19.5256	1
0	3.24658	47	0	0	11.1	34.4	236	4.4	91	226	126	90	72	69.4	2.6	240	6.4	64	17	59.1	2640	3	6.47	7.9	138	4.6	9.2	8.88	5.3	47.064	0.73	1.33	3.99	0.931596	38.25	50	363	36.3	68.7	13.77	133	167	24.8844	571.948	19.5511	1
1	5.46027	71	0	0	7.3	22.1	141	3.2	103	110	35		51.1	49.1	2	240	5.17	51.7	13.5	43.4	2640	3	8.3	6.1	135.1	3.5	8.28	8.92	3.7	33.004	0.74	1.34	4.02	0.786654	28.8	43	145	14.5	409	29.66	70.4	150	21.8222	733.72	19.5663	1
1	1.8274	71	0	1	11.7	35.8	134	3.5	191	184	77	106	63.9	61.6	2.3	240	5.3	53	17	59	2640	3	8.3	7.2	135	4.6	8.8	9.2	4.9	45.08	0.68	1.14	3.42	0.760331	37.75	41	195	19.5	332.37	21.03	129	182	18.5968	733.72	19.5823	1
0	9.16712	70	0	0	9	27.7	150	3.03	36	122	43	127	73	68.8	4.2	240	5.3	53	23	60	2880	3	8.2	4.1	141	3.1	8.1	8.876	3	26.628	0.57	0.83	2.49	0.725089	41.23	170	215	21.5	805.8	79.07	299.1	178	21.7144	724.88	19.5875	1
0	2.41918	65	0	1	8.9	27.2	91	3.8	137	96	64	153	67.7	65.3	2.4	240	6.4	64	16		2640	3	7.9	7.1	138	4.7		0.16	3.7		0.75	1.39	4.17	1.12034	42	131	208	20.8	1097.02	62.98	125	168	23.1363	698.36	19.604	1
1	5.76438	69	0	0	8.5	32	361	3.6	277	171	127	89	64.2	61.5	2.7	240	3.71	37.1	9.9	99	2640	3	8.2	6	132	6	9.84	10.16	3.8	38.608	0.73	1.32	3.96	0.702594	51.87	47	188	18.8	545	25	3.9	159.6	24.144	724.88	19.6083	1
0	4.19178	74	0	1	10.6	32.5	343	4.1	258	207	210	152	64.62	60.78	3.84	240	8.57	85.7	20.1	67.3	2640	3	8.6	9.8	136	6.1	9.68	9.6	4	38.4	0.77	1.45	4.35	1.4766	44.47	50	241	24.1	208	20.75	8.1	160.7	23.5358	760.24	19.6162	1
0	2.74247	85	0	0	8.5	26.2	150	4	159	212	69	72	67.05	65.35	1.7	210	5.77	57.7	20.8		2640	3	9.4		139	5.1	8.96	8.96	3.2	28.672	0.64	1.02	3.06	0.869762		40	287	28.7	313	13.94	532	176	21.097	830.96	19.627	1
1	1.78082	72	0	1	10	29.9	189	3	243	156	83	92	70.05	69.4	0.65	240	4.7	47	26	47	2640	3	8.4	8.2	136	3.5	8.4	9.2	2.4	22.08	0.45	0.59	1.77	0.528952	36.5	28	172	17.2	152	16.28	154	170	24.0138	742.56	19.6458	1
0	1.48493	53	0	1	9.6	29	201	3.6	320	136	77	253	73.8	69.8	4	240	5	50	22		2640	3	7	5.5	137	3.7	9.5	9.82	3.2	31.424	0.56	0.82	2.46	0.639531		40	283	28.3	21.37	14.13	198.7	165	25.6382	618.8	19.6536	1
0	2.24384	80	0	0	11	32.8	58	3.9	124	174	143	85	64.8	62	2.8	240	9.1	91	23	88	2640	3	9.1	8.1	134	4.9	9.2	9.28	3	27.84	0.75	1.38	4.14	1.26929	55.63	82	238	23.8	748.8	34.45	142	156	25.4767	804.44	19.6596	1
0	1.48493	51	0	1	12.1	38.9	360	3.1	703	233	393	328	54.7	51.6	3.1	240	6.9	69	23		2640	3	6.9	6.7	140	4.7	9.6	10.32	1.6	16.512	0.67	1.1	3.3	0.926539		14	173	17.3	90.07	8.09	63.6	169	18.0666	609.96	19.6716	1
0	4.57808	73	0	0	10.3	31.2	244	3.9	226	149	80	53	53.2	52.1	1.1	240	7.77	77.7	18.3		4080	2	8.6		136	6.3	5.2	5.28	3.8	20.064	0.76	1.45	2.9	1.12557		57	190	19	760	30	201	160	20.3516	760.24	19.6762	1
0	1.71233	77	0	0	9.9	31.5	259	3.9	105	168	213	139	57	54.2	2.8	240	5	50	12	46	2640	3	8.9	8.1	138	4	10	10.08	2.6	26.208	0.76	1.43	4.29	0.781128	29.17	48	215	21.5	167	22.33	14.1	153.5	23.0029	786.76	19.6764	1
1	4.71781	66	0	1	8.3	23.4	178	3.7	169	122	307	362	78.8	73.5	5.3	240	6.95	69.5	19.8	62.4	2640	3	8.06	9.8	128	4.33	7.96	8.2	5.7	46.74	0.72	1.26	3.78	0.979299	41.4	86	179	17.9	1523.1	48.04	352	165	26.9972	712.504	19.6817	1
0	2.47671	65	0	1	8.3	25.8	172	4.2	211	124	85	94	60.6	58.64	1.96	240	4.45	44.5	12	53.5	2640	3	8		131		7.84	7.68	3.7	28.416	0.73	1.31	3.93	0.806164	32.38	60	235	23.5	157	25.53	310	165	21.539	707.2	19.69	1
1	2.88767	86	0	0	9.6	28.8	206	4	161	132	117	235	67.2	63	4.2	240	6	60	22	43	2640	3	9.6	7.1	127	4.3		0	2.7		0.63	1	3	0.797723	33.21	18	197	19.7	339.9	9.14	15.4	170	21.7993	848.64	19.7278	1
0	2.5726	81	0	0	8.5	27.4	209	3.8	82	119	78	70	46	44.7	1.3	225	5.6	56	14	41	2685	3	9.3	7.8	136	4.4	8.6	8.76	6.3	55.188	0.75	1.39	4.17	0.847559	28.08	31	149	14.9	1266.89	20.81	174	158	17.9058	822.12	19.7579	1
0	1.6274	47	0	0	9.9	29.7	192	4.2		152	147		56.5	56.4	0.1	240	5.29	52.9	11.3		2640	3	6.8	5.9		3.7	8.28	8.12	4.4	35.728	0.79	1.54	4.62	1.05446		72	294	29.4	894		194	174	18.6286	601.12	19.7969	1
0	3	54	0	1	9.5	27.9	179	3.7	527	160	232	391	86.7	85	1.7	240	6.4	64	24		2640	3	7.3	8.4	136	3.8	8.5	8.74	6.1	53.314	0.63	0.98	2.94	0.832851		42	231	23.1	308	18.18		166	30.8463	645.32	19.8195	1
0	9.16712	42	0	1	9.9	31.5		4.5	70	153	92	46	59.2	56.7	2.5	240	6.3	63	23	59	2640	3	6.4	7	136.9	4.39	9	8.6	4.9	42.14	0.63	1.01	3.03	0.929052	41.17	87	212	21.2	147	41.04	43.1	165	20.8264	565.76	19.821	1
0	2.97808	57	0	1	9.3	31.6	166	4.2	124	106	59	118	56.45	56.4	0.05	240	8.04	80.4	24.4		2640	3	7.6		135	6.7	10.28	10.12	3.4	34.408	0.7	1.19	3.57	1.08393		72	202	20.2	669	35.64	153	169	19.7472	671.84	19.8614	1
0	2.74247	71	0	1	10.4	32.7	206	3.5	220	167	108	92	62.5	60	2.5	240	7.11	71.1	22	69.5	2640	3	8.7		134	4.6	8.24	8.64	4.6	39.744	0.69	1.17	3.51	1.11615	45.82	53	187	18.7	264	28.34	176	165	22.0386	769.08	19.8981	1
0	4.60274	61	0	1	11.8	36.2	142	4	118	133	103	99	61.9	60.5	1.4	240	4.7	47	12	41	2640	3	7.97	6.1	138	4.5	8.92	8.92	5.1	45.492	0.74	1.37	4.11	0.861141	26.75	75	218	21.8	449.7	34.4	69.6	167.5	21.5638	704.548	19.9013	1
0	1.11233	61	0	1	6.4	27	306	2.8	156	130	80	86	68	66	2	240	6.63	66.3	35			3	7.9			5.3	8.16	9.12	3.2	29.184	0.47	0.64	1.92	0.740925		168	193	19.3	348	87.05	171	170	22.8374	698.36	19.904	1
0	2.98082	64	0	1	9.2	29.6	158	3.7	198	129	56	94	62.6	60.5	2.1	240	8.69	86.9	24.4	76.7	2640	3	8.2		137	5.2	8.24	8.48	3.5	29.68	0.72	1.27	3.81	1.18574	50.98	59	192	19.2	683	30.73	209	168.5	21.3086	724.88	19.9123	1
0	4.74247	68	0	1	10.2	30.5	204	3.6	150	166	106	391	60.9	57.6	3.3	240	9.42	94.2	29.9	81	2640	3	8.5	11	135	5.1	8.6	8.92	7.1	63.332	0.68	1.15	3.45	1.22496	56	68	233	23.3	107	29.18	184	165	21.157	751.4	19.9206	1
1	5.20548	73	0	0	11.8	35.4	288	4.1	281	230	231	124	57.9	56	1.9		3.7	37	10			3	8.9		137	3.2		-0.08	2.3		0.73	1.31	3.93	0.698608		84	287	28.7	312.43	29.27	176.3	156	23.0112	786.76	19.926	1
1	6.04932	61	0	1	9.9	31.2	201	4.1	178	138	191	96	70.9	67.1	3.8	240	5.2	52	15	38	2640	3	8	6.7	138	6.4	8.7	8.62	1.3	11.206	0.71	1.24	3.72	0.770966	27.08	28	172	17.2	183.34	16.28	326	160	26.2109	707.2	19.9356	1
1	2.36438	61	0	1	6.8	22.2	109	3.1	377	126	117	212	61.7	59.4	2.3	240	11.7	117	35	77	2640	3	8	9.6	130	5.8	8.64	9.36	7.5	70.2	0.7	1.21	3.63	1.76283	57.67	87	177	17.7	1519.8	49.15	261	167.5	21.1718	707.2	19.938	1
0	6.73973	78	0	0	10.2	32.1	245	3.9	64	106	90	127	65.5	63.2	2.3	240	7	70	18	63	2640	3	9.3	8.9	142	4.5	9.2	9.28	3.9	36.192	0.74	1.36	4.08	1.01045	40.79	74	180	18	479.8	41.11	72.7	163	23.7871	822.12	19.9403	1
1	5.16164	66	0	1	11.4	32.9	192	3.6	341	186	252	241	61.75	59	2.75	240	8.1	81	24		2640	3	8.4	7.7	137	4.1		0.32	6		0.7	1.22	3.66	1.10077		103	210	21		49.05		166	21.4109	742.56	19.9554	1
0	0.99726	71	0	1	8.7	26.7	190	2.9	77	97	26	223	67.5	64	3.5	240	7.5	75	22	73	2640	3	8.8		138	4.5	8.48	9.36	5.2	48.672	0.71	1.23	3.69	1.20122	47.58	40	247	24.7	157			163	24.0882	777.92	19.9729	1
0	6.10137	81	0	0	7.4		131	2.7	121	136	105		55.4	53.3	2.1	240	5.13	51.3	11.6		2640	3	9.6		136	3.8	5.52	6.56	5.7	37.392	0.77	1.49	4.47	0.964285			167	16.7	420	100	60.5	156	21.9017	848.64	19.9886	1
0	8.25753	68	0	0	10.8	31.4	251	3.3	56	198	132	148	71.3	69.6	1.7	240	4.6	46	13	35	2880	3	8.6	7.9	140	4	9.5	10.06	2.6	26.156	0.72	1.26	3.78	0.811585	24.42	40	161	16.1	561.2	24.84	121.5	172	23.5262	760.24	19.9914	1
0	2.98904	77	0	1	9.5	27.8	135	3.4	196	167	34	82	58	57.4	0.6	240	6.3	63	22.4	72.1	2640	3	9.3		133	4	10.04	10.52	7	73.64	0.64	1.03	3.09	1.00045	46.87	42	170	17	364	24.71	12	165.5	20.9564	822.12	20.0267	1
0	3.70137	61	0	1	12	35.7	189	3.8	274	167	34	105	56.1	51.6	4.5	240	6.2	62	21	60	2600	3	8.1	7	131	5.1		0.16	4.2		0.66	1.08	3.24	0.843709	40.58	42	172	17.2	426.87	24.42	250	169	18.0666	716.04	20.028	1
0	7.3589	63	0	1	10.2	30.1	255	3.6	131	192	165	96	61.9	60.1	1.8	240	4.43	44.3	10.4		2640	3	8.3	5.5	141	6	10.68	11	4.4	48.4	0.77	1.45	4.35	0.844443		57	301	30.1	146	18.94	48.6	162	22.9005	733.72	20.0375	1
0	1.12055	68	0	1	9.7	29.4	194	3.9	89	140	136	112	68.2	67.6	0.6	240	6.5	65	17		2640	3	8.7	9.2	141	3.5	11.8	11.88	4.8	57.024	0.74	1.34	4.02	0.945804	48	33	205	20.5	41	16.1	13.7	176	21.8233	769.08	20.0645	1
0	5.99178	61	0	1	9.7	29.7	167	3.9	169	146	148	258	56.9	55.9	1	240	4.3	43	11	37	2640	3	8.2	6.3	134	3.7	8.5	8.58	3.5	30.03	0.74	1.36	4.08	0.685505	24.25	34	276	27.6	330	12.32	176	164	20.7838	724.88	20.0851	1
1	3.5589	71	0	1	11.6	35.1	187	4	151	126	119		60.18	55.66	4.52	240	8.31	83.1	16.8	79.2	2640	3	9		135.4	3.7	8.84	8.84	5	44.2	0.8	1.6	4.8	1.51334	48.16	58	231	23.1	519	25.11	106	165	20.4444	795.6	20.1024	1
0	5.98356	53	0	0	10.5	32.4	230	3.4	195	169	89	130	69	65.1	3.9	240	4.4	44	15		2640	3	7.6	6.6	134	5	8.7	9.18	5.5	50.49	0.66	1.08	3.24	0.767852		43	218	21.8	68	19.72		173	21.7515	671.84	20.1102	1
0	5.9863	51	0	1	9.4	29.7	324	3.1	82	201	227	332	81.9	76.5	5.4	240	5.3	53	19	71	5280	2	7.46		136	4.9	8.08	8.8	5.3	46.64	0.64	1.03	2.06	0.816923	44.61	44	228	22.8	234.4	19.3	165	171	26.1619	659.464	20.1228	1
0	3.91781	75	0	0	9.9	28.1	73	3.04	95	76	55	116	64.6	61.6	3	240	7.4	74	23	115	2880	3	9.3	5.5	139	4	10.1	10.868	2.8	30.4304	0.69	1.17	3.51	1.15482	67.42	79	167	16.7	533	47.31	108	165	22.6263	822.12	20.1355	1
1	2.89863	67	0	0	8.4	25.8	201	3.4	67	180	139	84	76.2	74	2.2	240	6.8	68	22	64	2640	3	8.71	7.6	136	4.6	8.52	9	6.3	56.7	0.68	1.13	3.39	0.924922	43.17	60	207	20.7	149.7	28.99	303	158.5	29.456	769.964	20.1493	1
0	5.99178	73	0	0	10.1	32.7	171	4.2	21	160	128	85	60.3	57.7	2.6	240	6.7	67	18	62	2640	3	9.2	8	146	4.9	9.2	9.04	3.1	28.024	0.73	1.31	3.93	0.962606	40.21	36	264	26.4	83.1	13.64	145	168	20.4436	813.28	20.1647	1
1	4.12329	57	0	0	10.2	31	229	3	185	176	75	86	50.4	48	2.4	240	7.7	77	20		2880	3	8	7.7	136	4	9.6	10.4	5.2	54.08	0.74	1.35	4.05	1.29324		91	259	25.9	354	35.14	226	155	19.9792	707.2	20.1668	1
0	1.49589	79	0	1	9.1	27.7	117	3.5	105	97	91	144	58.1	56.5	1.6	240	10.8	108	19	81	2640	3	9.7	5.5	141	4.9	9.28	9.68	5.5	53.24	0.82	1.74	5.22	2.0024	51.13	41	276	27.6	153.7	14.86	195.23	170	19.5502	857.48	20.1681	1
1	5.84384	81	0	0	11	32.1	125	3.9	103	182	162		67.5	64.9	2.6	240	6.26	62.6	18.5	52.4	2640	3	9.8		139	5.2	9.08	9.16	5	45.8	0.7	1.22	3.66	0.888882	35.88	39	236	23.6	183	16.53	73.4	168	22.9946	866.32	20.1693	1
0	1.21644	62	0	1	10.8	31.6	273	4	190	190	164	206	56.8	56	0.8	240	8.1	81	19	72	2640	3	8.4	7.4	140	3.5	9.6	9.6	4.7	45.12	0.77	1.45	4.35	1.16624	45.88	50	216	21.6	30	23.15	93.5	169	19.6072	742.56	20.177	1
0	6.9863	73	0	1	9.4	27.3	170	3.7	91	169	127	132	75	71.3	3.7	240	8.7	87	28	96	2640	3	9.2	7.9	135	4.2	8.8	9.04	5.9	53.336	0.68	1.13	3.39	1.13641	61.63	151	224	22.4	1385.3	67.41	477	165	26.1892	813.28	20.1791	1
0	4.41918	50	0	1	8.5	26.9	155	3.8	575	118	36	287	55.3	49.9	5.4	240	7	70	19	70	2640	3	7.5	8.5	134	4.5	8.6	8.76	4.8	42.048	0.73	1.3	3.9	0.99564	44.5	40	208	20.8	357	19.23	233	160	19.4922	663	20.193	1
1	2.51233	66	0	1	9.2	29.8	183	3.7	199	113	135	87	89.3	86.6	2.7		4.1	41	13			3	8.7		137	4.5		0.24	2.9		0.68	1.15	3.45	0.708587		46	195	19.5	860.56	23.59	199.2	165	31.809	769.08	20.1997	1
0	2.48219	66	0	0	8.7	28.7	286	4	138	138	138	84	69.5	66.38	3.12	240	5.59	55.9	19.1	57	2640	3	8.7		139	5.3	9.48	9.48	6.1	57.828	0.66	1.07	3.21	0.77453	38	44	283	28.3	43.4	15.55	249	163	24.984	769.08	20.2061	1
0	2.98082	71	0	1	10.6	31.7	153	4.1	235	136	139	196	81.7	78.4	3.3	240	5.94	59.4	17.6	45.2	2640	3	9.1		136	4.5	8.76	8.68	5.1	44.268	0.7	1.22	3.66	0.852032	31.99	64	259	25.9	131	24.71	422	162	29.8735	804.44	20.2124	1
0	4.49315	66	0	1	12.5	38.3	156	3.5	150	137	106	171	68	65	3	240	7.7	77	36	77	2640	3	8.7	6.4	140	4.6	8.8	9.2	5.2	47.84	0.53	0.76	2.28	0.862573	56.5	81	186	18.6	156	43.55		159	25.711	769.08	20.2309	1
0	1.08219	51	0	1	9	27.7	264	4.1	113	138	433	278	92.05	89.2	2.85	240	9.33	93.3	36.7	110	2640	3	7.6	13.1	136.4	2.8	8.2	8.12	5.5	44.66	0.61	0.93	2.79	1.11116	72.65	36	212	21.2	155	16.98	286	163	33.573	671.84	20.2422	1
0	1.2137	74	0	0	10.9	32.3	232	3.7	182	181	53	98	58.5	56.3	2.2	240	8.1	81	21	70	2640	3	9.4	9.4	137	4.3	8.5	8.74	7.1	62.054	0.74	1.35	4.05	1.14007	45.96	67	306	30.6	20.1	21.9	166	170	19.481	830.96	20.2606	1
0	1.07671	68	0	1	9.6	28.1	165	3.6	59	100	91	134	63.5	62.2	1.3	240	9.5	95	45		2640	3	8.9	8	134	4.8	9.8	10.12	6.1	61.732	0.53	0.75	2.25	1.09453		54	301	30.1	86.1	17.94		170	21.5225	786.76	20.2708	1
0	3.99452	40	0	1	8.6	27.3	141	3.9	152	121	81	137	85.2	84	1.2	240	4.71	47.1	21.7	45.4	2640	3	6.8	6.1	138	3.7	8.8	8.88	4	35.52	0.54	0.77	2.31	0.596181	33.62	125	316	31.6	115.52	39.56	136	170	29.0657	601.12	20.2785	1
0	2.99726	59	0	1	8.6	25.3	172	3.5	374	142	43	159	55.8	52.1	3.7	240	8.8	88	29		2640	3	8.3	7.9	135	3.9	9	9.4	3	28.2	0.67	1.11	3.33	1.38914		57	202	20.2	426	28.22		162	19.8522	733.72	20.3047	1
1	5.2137	67	0	1	10	30.9	146	3.8	174	139	176	170	56.3	52.8	3.5	240	8.56	85.6	18.1	59.6	2640	3	8.96	8.7	140	4.09	8.32	8.48	6.6	55.968	0.79	1.55	4.65	1.24731	39.93	39	209	20.9	907.4	18.66	863	165	19.3939	792.064	20.3146	1
0	6.73973	60	0	1	10.9	33.1	156	3.7	92	151	204	161	87.3	83.7	3.6	240	5.2	52	19	45	2640	3	8.4	6.6	141	3.9	8.8	9.04	3.8	34.352	0.63	1.01	3.03	0.716494	32.29	100	192	19.2	287.1	52.08	118	165	30.7438	742.56	20.3322	1
1	1.34247	62	0	0	10.1	31.3	335	3.9	158	228	95	71	60.5	58.7	1.8	240	4.73	47.3	11.9	64.1	2640	3	8.6		135	5.6	10.04	10.12	7.9	79.948	0.75	1.38	4.14	0.915844	37.3	55	239	23.9	582	23.01	530	162	22.367	760.24	20.3418	1
0	7.23562	74	0	0	11.5	36	194	3.7	163	130	77	77	76.5	73.5	3	240	6.1	61	20	55	2640	3	9.5	7.1	134	6		0.24	9.1		0.67	1.12	3.36	0.844234	37.75	49	241	24.1	33.95	20.33	249	163	27.6638	839.8	20.3586	1
0	3.74795	60	0	1	7.9	24.6	218	3.4	114	159	86	118	68.5	65.9	2.6	240	6.2	62	19	60	2640	3	8.5	7.4	140	3.7	8	8.48	3.4	28.832	0.69	1.18	3.54	0.871703	39.58	41	170	17	893.19	24.12	301	172	22.2756	751.4	20.3982	1
0	4.3589	54	0	1	9.3	28.8	293	3.73	103	187	135	325	78	74.9	3.1	240	10.91	109.1	32	94.9	2640	3	8.06	8.46	134	4.11	8.84	9.056	7.56	68.4634	0.71	1.23	3.69	1.42874	64.04	75	233	23.3	330.2	32.19	220.3	168	26.5377	712.504	20.4041	1
0	6.56986	64	0	1	8.4	24.9	121	3.9	227	118	40	102	79	74.8	4.2	240	10.47	104.7	36	99	2640	3	8.8	6.7	137	6	8.52	8.6	3.6	30.96	0.66	1.07	3.21	1.30402	67.74	46	244	24.4	286	18.85	426	180	23.0864	777.92	20.4057	1
1	3.45205	52	0	1	12.2	38.1	176	3.8	230	192	39		75.5	70.5	5	240	7.63	76.3	26.6	66.5	2640	3	7.9		132	5.4	10	10.16	5.3	53.848	0.65	1.05	3.15	0.988374	46.96	86	329	32.9	209	26.14	91.2	158	28.2407	698.36	20.4112	1
0	1.91781	58	0	1	7.5	24.8	151	4.3	89	165	585	232	62.9	60	2.9	240	6.8	68	17	72	2640	3	8.4	9.4	135	5.6	8	7.76	4	31.04	0.75	1.39	4.17	0.993179	44.33	105	260	26	791.8	40.38	496	162	22.8624	742.56	20.4218	1
0	6.49041	53	0	1	7.1	23.7	214	3.6	184	145	55	73	81.5	78.5	3	240	5.5	55	20	51	2640	3	8	7.3	130	5	9.2	9.52	4	38.08	0.64	1.01	3.03	0.748138	35.67	28	187	18.7	769.02	14.97	35.6	170	27.1626	707.2	20.434	1
0	1.23288	82	0	0	10.5	32.2	171	3.3	309	174	250	101	59.1	57.1	2	240	5.8	58	19		2640	3	10.2	6.1	138	5.4	8.7	9.26	4.8	44.448	0.67	1.12	3.36	0.810977		75	243	24.3	430.22	30.86	345.6	161	22.0285	901.68	20.4355	1
0	1.93425	37	0	0	9.1	27.1	279	2.7	265	149	164	105	58.8	54.6	4.2	240	5.3	53	19		2640	3	6.8		130	4.4	9	10.04	5.1	51.204	0.64	1.03	3.09	0.868313		26	152	15.2	2916.37	17.11	131.3	178	17.2327	601.12	20.4377	1
0	5.24384	50	0	1	14.1	39.2	150	4.5	37	253	1469	166	73	71	2	240	4.4	44	14	44	2640	3	7.8	9	136	3.2	8.9	8.5	0.7	5.95	0.68	1.15	3.45	0.661696	29	28	365	36.5	36.1	7.67	240	160	27.7344	689.52	20.4437	1
0	2.85753	62	0	0	7.2	26	76	3.2	139	185	133	120	72	69	3	240	5.12	51.2	22	49.4	2460	3	8.7	8	142	5.6	9	9.64	7	67.48	0.57	0.84	2.52	0.71088	35.78	56	166	16.6	692	33.73	48	164	25.6544	769.08	20.4645	1
0	6.73973	72	0	0	9.7	29.5	99	3.6	62	112	55	152	57	52.7	4.3	240	6.4	64	13	49	2640	3	9.54	7.7	138	5.6	8.8	9.12	6.9	62.928	0.8	1.59	4.77	0.981618	31.63	65	144	14.4	1068.2	45.14	105	170	18.2353	843.336	20.4728	1
1	3.72603	56	0	1	10.7	31.3	236	3.3	269	182	143	149	59.1	58.2	0.9	240	5.4	54	16	54	2640	3	8.3	8	138	3.2	9.1	9.66	2.4	23.184	0.7	1.22	3.66	0.789847	35	36	182	18.2	228	19.78	141.6	162	22.1765	733.72	20.4759	1
1	1.20274	78	0	1	15.4	44.7	212	2.7	320	130	122	197	65	62.3	2.7	240	8.2	82	19	82	2640	3	10	5.8	137	3.8	9.7	10.74	6.7	71.958	0.77	1.46	4.38	1.18104	50.5	68	159	15.9	180	42.77		171	21.3057	884	20.4892	1
1	5.3726	66	0	0	12.4	36.8	117	3.6	269	139	118	98	51.5	49.5	2	240	7.2	72	16	54	2640	3	9.1	8.7	136	4.2		0.32	1.9		0.78	1.5	4.5	1.29008	35.75	76	237	23.7	334.3	32.07	149.8	158	19.8286	804.44	20.49	1
1	4.65479	65	0	1	10.1	30.7	294	2.9	61	199	257	152	88	84.6	3.4	240	9.3	93	31		2640	3	9	6.7	136	5.9		0.88	6.6		0.67	1.1	3.3	1.19038		156	245	24.5		63.67		173	28.2669	795.6	20.5024	1
1	1.4274	55	0	1	9.4	27.7	201	3.9	120	155	95	364	51.5	47.3	4.2	240	8.9	89	21	65	2640	3	8.29	7.6	136	3.8	8.16	8.24	4.8	39.552	0.76	1.44	4.32	1.60819	44	48	211	21.1	138.5	22.75	329	151	20.7447	732.836	20.5103	1
0	1.48219	79	1	1	11.6	36	184	3.7	320	182	247	128	68.8	67	1.8	240	2.8	28	9		2640	3	1.7	5.3	138	3.3	9.7	9.94	2.7	26.838	0.68	1.13	3.39	0.479674		92	279	27.9	57.35	32.97	150.9	164	24.9108	150.28	12.7321	1
0	2.68493	90	1	1		32.6	238	3.9	162	150	78	188	48.4	47	1.4	240	4.45	44.5	8.9	29.1	2640	3	3.6	5.2	137	3.9	9.3	9.38	3.2	30.016	0.8	1.61	4.83	0.735945	19.64	41	259	25.9	42.1	15.83	240	150	20.8889	318.24	13.5454	1
1	1.48219	84	1	0	9.9	30	168	3.2	157	121	73	109	52.6	49.2	3.4	240	5.9	59	14	49	2640	3	3.5	7.3	128	5.3		0.64	3		0.76	1.44	4.32	0.893315	31.92	27	121	12.1	215.15	22.31	18.1	149	22.1612	309.4	13.8394	1
0	1.4411	81	1	1	10.2	31.8	191	3.7	228	149	88	97	45.4	41.8	3.6	240	2.9	29	8		2640	3	3.5	4.5	137	3.8		0.24	3.1		0.72	1.29	3.87	0.579859		53	174	17.4	430.76	30.46	65.5	161	16.1259	309.4	14.0314	1
1	2.87671	82	1	1	7.3	23.6	134	3.4	167	91	100	179	53	52	1	240	5.4	54	11	38	2640	3	3.9	4.4	134	2.8	9.5	9.98	1.7	16.966	0.8	1.59	4.77	0.85449	25.17	26	124	12.4	1051.88	20.97	13.9	147.5	23.9012	344.76	14.2656	1
0	1.74521	82	1	0	10	30.2	124	3.5	296	150	251	136	66.75	64.5	2.25	240	3.6	36	12		2640	3	4	5.1	135	3.6	9.2	9.6	3.6	34.56	0.67	1.1	3.3	0.62884		42	215	21.5	593.92	19.53	68.4	164	23.9813	353.6	14.3844	1
0	1.99178	92	1	0	6.6	19.4	187	3.3	289	216	584	185	65.2	63.2	2	240	8.3	83	45		2640	3	4.8		138	3.7	9.9	10.46	3.2	33.472	0.46	0.61	1.83	0.910996		46	224	22.4	614.77	20.54		160	24.6875	424.32	14.4601	1
0	1.46301	67	1	1	9.8	30.2	167	4.1	102	130	146	122	46.2	44.8	1.4	240	4.5	45	11	48	5760	2	3	6.1	136	4.1	9.5	9.42	5	47.1	0.76	1.41	2.82	0.716981	29.44	38	339	33.9	18	11.21	398	150.4	19.8053	265.2	14.464	1
1	4.80548	86	1	0	11.5	36.4	189	3.6	60	276	188	133	53.6	53.5	0.1		4.9	49	14			3	4.8		138	3.8		0.32	4		0.73	1.3	3.9	0.747348	33.59	32	279	27.9	856.5	13.98	82	162	20.3856	424.32	14.7649	1
0	1.49589	70	1	0	6.7	21.5	180	1.9	196	84	144	97	68.9	65.4	3.5	240	1.7	17	12	20	2640	3	3.6	3.4	137	3.2	8.08	9.76	2.3	22.448	0.29	0.35	1.05	0.257366	15.88	38	167	16.7	1416.8	22.75	257.84	157	26.5325	318.24	14.8462	1
1	1.78356	63	1	0	9.1	29.6	122	3.5	142	144	98	120	43.7	42	1.7	240	2.2	22	7	30	2640	3	3.4	4.8	139	3.4	9.2	9.6	1.9	18.24	0.68	1.15	3.45	0.414848	18.17	47	267	26.7	127.4	17.6	22	141	21.1257	300.56	15.043	1
1	3.54247	81	1	0	12.2	37.9	167	3.8	178	142	91		44	42	2	240	6.15	61.5	16.4	49.3	2640	3	4.8		133	5	9.16	9.32	4.1	38.212	0.73	1.32	3.96	0.899586	33.36	47	210	21	315	22.38	79.9	155	17.4818	424.32	15.0633	1
1	4.2	68	1	1	10.5	33.2	233	4.1	148	230	371	95	54.3	53.8	0.5	240	3.97	39.7	11	39.2	2640	3	4		132	3.1	9.28	9.2	1.9	17.48	0.72	1.28	3.84	0.634448	25.12	85	271	27.1	758	31.37	19.2	152	23.286	353.6	15.21	1
1	1.3589	67	1	1	7.1	23.5	301	3.2	202	134	56	156	63.5	59.5	4	240	6.6	66	29	56	2640	3	3.9	7	136	4.5	8.2	8.84	2.5	22.1	0.56	0.82	2.46	0.790421	42.92	31	215	21.5	79.39	14.42	213	157	24.1389	344.76	15.2272	1
1	1.52329	71	1	1	9.6	28.5	270	3.7	231	131	110	268	48.5	44	4.5	240	8.5	85	19	71	2640	3	4.3	5.2	123	4.6	7.1	7.34	3.4	24.956	0.78	1.5	4.5	1.22803	45.58	26	179	17.9	827	14.53	59.5	151	19.2974	380.12	15.2511	1
0	2.73151	71	1	1	11.8	35.1	349	3.6	69	156	128	140	47	46.5	0.5	240	4.3	43	10	44	2640	3	4.4	9	139	3.7	8.8	9.12	3.7	33.744	0.77	1.46	4.38	0.699227	26.96	48	199	19.9	244.8	24.12	68.1	150	20.6667	388.96	15.3338	1
0	2.48767	79	1	1	9.6	29.3	162	3.4	156	182	110	130	63.5	61.7	1.8	240	3.7	37	11	28	2640	3	5	5.2	138	3.9	7.8	8.28	2.3	19.044	0.7	1.21	3.63	0.709887	19.88	26	159	15.9	772.1	16.35	47.4	155	25.6816	442	15.3512	1
0	2.23288	85	1	0	9.6	30.1	206	3.9	321	171	45	78	40.9	39.8	1.1	240	8	80	15.9		2640	3	5.5	5.8	131	5.5	4.64	4.72	3.3	15.576	0.8	1.62	4.86	1.19099		49	196	19.6	953	25	170	140	20.3061	486.2	15.3562	1
0	1.48493	66	1	1	8.1	24.4	123	2.6	614	150	147	120	53.9	51.7	2.2	240	3.8	38	21	70	2640	3	4	3.6	127	4	9.7	10.82	1.2	12.984	0.45	0.59	1.77	0.459834	44.17	33	307	30.7	49.09	10.75	134	150	22.9778	353.6	15.3852	1
0	3.47945	68	1	1	7.4	24.5	263	3.5	129	211	260	184	57.4	55.9	1.5	240	2.5	25	5	20	2640	3	4.3	4.8	141	2.8	9.9	10.3	3.4	35.02	0.8	1.61	4.83	0.48707	12.71	21	144	14.4	618.7	14.58	3	155	23.2674	380.12	15.4223	1
0	1.07671	74	1	1	9.8	29.2	213	2.3	81	113	192	167	54.3	52.4	1.9	240	8.5	85	21		2640	3	4.8	7.1	132	3.9	7.68	9.04	1.5	13.56	0.75	1.4	4.2	1.43842		41	273	27.3	2009.6	15.02		145	24.9227	424.32	15.4769	1
1	1.38356	83	1	0	8.8	29.2	139	2.9	154	145	109	97	34	33	1	240	3.2	32	8	38	2640	3	5.5	4.5	140	4.1	10.5	11.38	3.7	42.106	0.75	1.39	4.17	0.64417	22.75	32	178	17.8	285.7	17.98	9.58	150	14.6667	486.2	15.4946	1
1	5.21644	80	1	0	9.3	27.7	199	3.5	53	209	170	110	42.7	42	0.7	240	5.4	54	8	40	2640	3	5.35	6.2	132	3	8.04	8.44	3.1	26.164	0.85	1.91	5.73	1.13348	24.58	45	140	14	443.2	32.14	259	143	20.5389	472.94	15.5137	1
1	1.3589	92	1	0	10.5	32.2	337	3.6	120	198	69	83	35.1	33	2.1	240	10	100	19	59	2640	3	6.24	5.7	132	5.7	9.32	9.64	3.3	31.812	0.81	1.66	4.98	1.82175	40.71	47	195	19.5	408.7	24.1	67.1	144	15.9144	551.616	15.5217	1
0	1.11233	71	1	1	8.9	28.9	115	3.7	126	130	128	204	70	68	2	240	6.1	61	14	61	2640	3	4.7	7.8	135	4.5	9.4	9.64	3.5	33.74	0.77	1.47	4.41	1.10719	37.5	40	222	22.2	110	18.02	129	153	29.0487	415.48	15.5717	1
0	2.73973	92	1	0	8	24.2	157	3.6	214	124	79	125	44.4	42.1	2.3	240	5.3	53	13.9	33.7	2640	3	6.3		132	3.5	9.32	9.64	3.1	29.884	0.74	1.34	4.02	0.992251	24.6	51	182	18.2	581	28.02	599	158	16.8643	556.92	15.5951	1
1	1.54795	75	1	0	8.3	26.5	67	3.1	307	70	64	435	37	32.5	4.5	240	10.1	101	33	81	2640	3	5	11.8	129	7.3		0.72	9.3		0.67	1.12	3.36	1.28767	57.83	159	170	17	5930.4	93.53	93	150	14.4444	442	15.5984	1
1	5.03014	75	1	0	11.1	33.5	265	3.7	148	188	188	96	47.2	45.8	1.4	240	4.8	48	6	34	2640	3	5.1	5.7	134	3.6		0.24	2.3		0.88	2.08	6.24	0.821777	20.58	43	165	16.5	652.68	26.06		153	19.5651	450.84	15.6012	1
0	4.74247	81	1	1	9	27.1	233	3.7	265	146	68	124	45.4	44.8	0.6	240	7.27	72.7	16.6	61.3	2640	3	5.5	7.9	133.8	4.6	9	9.24	2.5	23.1	0.77	1.48	4.44	1.07044	39.42	95	207	20.7	760	45.89	26.8	158	17.9458	486.2	15.6074	1
1	2.07945	71	1	1	10.7	32.8	266	3.4	189	120	111	371	48.5	47.1	1.4	210	4.1	41	7		2410	3	4.8	4.5	138	4.1		0.48	4.4		0.86	2	6	0.91926	28	55	171	17.1	162.08	32.16	149	150	20.9333	424.32	15.6089	1
0	1.99452	79	1	1	9.2	28.2	245	3.6	234	211	246	192	55	53	2	240	6.5	65	15		2640	3	5.4	6.3	134	5.2	8.3	8.62	7.3	62.926	0.77	1.47	4.41	1.16878		50	233	23.3	439.61	21.46		161	20.4467	477.36	15.6486	1
0	0.99726	79	1	1	10.3	31.2	205	3.4	256	162	411	258	48.1	46.6	1.5	240	4.7	47	7	53	4080	2	5.5	4.3	137	3.3	8	8.48	2.6	22.048	0.85	1.9	3.8	1.00595	29.83	52	232	23.2	334.1	22.41	699.07	139	24.1188	486.2	15.6938	1
1	2.2	72	1	0	8.7	25.5	137	4.2	178	117	114	91	51	49.9	1.1	240	3.78	37.8	6.5	41.2	2640	3	5	5	134	4.5	9.7	9.54	2.7	25.758	0.83	1.76	5.28	0.663137	23.71	35	255	25.5	453	13.73	138	150	22.1778	442	15.7272	1
1	1.87397	79	1	0	6	19.1	208	3.4	142	90	106	80	44	41.6	2.4	240	4.4	44	11	37	2640	3	5.5	6.9	141	3.6	7.7	8.18	2.4	19.632	0.75	1.39	4.17	0.866452	24.29	55	241	24.1	1232.81	22.82	453	155	17.3153	486.2	15.7346	1
1	3.51233	76	1	1	12.3	33.6	229	3.79	121	250	333	117	42	40.2	1.8	240	4.7	47	9	35	2880	3	5.3	3.8	127	4.7	11.3	11.468	3.1	35.5508	0.81	1.65	4.95	0.942571	22.46	92	240	24	802.6	38.33	729.2	148	18.3528	468.52	15.7347	1
0	6.23014	81	1	1	10.9	34.6	176	3.7	87	199	451	206	61.3	59.7	1.6	240	7.3	73	20	71	2640	3	5.69	9.4	135	4	8.96	9.2	5.3	48.76	0.73	1.29	3.87	1.27872	45.58	83	216	21.6	428.5	38.43	295	154	25.1729	502.996	15.7738	1
0	2.47397	83	1	1	9.2	28	410	2	167	144	95	276	59.1	57.8	1.3	240	11.7	117	27	110	9240	1	5.9	12.9	129	4.6	8.2	9.8	7	68.6	0.77	1.47	1.47	1.9694	68.59	42	249	24.9	1512	16.87	143	155	24.0583	521.56	15.8064	1
0	5.49041	79	1	0	10	32.4	102	3.4	302	187	85	96	42.8	41	1.8	240	8.9	89	25	75	2640	3	5.7	6.1	141	4	7.8	8.28	3.2	26.496	0.72	1.27	3.81	1.21033	50.58	40	192	19.2	275	20.83	1138	150	18.2222	503.88	15.9033	1
1	3.16986	82	1	1	12.1	36.8	92	3.5	511	187	119	489	68.8	64.8	4	240	6.7	67	19		2640	3	6	5	132	4.1	8.8	9.2	4.7	43.24	0.72	1.26	3.78	1.1054		88	214	21.4	244	41.12	88.04	155	26.9719	530.4	15.9628	1
0	5.46575	72	1	1	9.1	28.7	275	3.3	131	122	120	183	43.7	41.5	2.2	240	6.6	66	19	64	2640	3	5.26	8.5	141	3.6	7.52	8.08	4.7	37.976	0.71	1.25	3.75	1.08671	41.58	40	195	19.5	348.2	20.51	57.8	155	17.2737	464.984	15.9749	1
0	1.06027	85	1	0	8.1	25.2	217	2.9	87	53	62	88	44.35	43.7		230	5.89	58.9	10.4			3	6.4			3.9	8	8.88	2.4	21.312	0.75	1.63	4.89	0.922601		46	156	15.6	1087	85.6	164.4	158	17.5052	565.76	16.0714	1
0	6.10959	74	1	1	7.7	23.7	203	3.3	105	120	172	206	58.5	55.9	2.6	240	3.9	39	9.7	46	2640	3	5.6	5.4	129	3.2	7.6	8.16	3.7	30.192	0.75	1.39	4.17	0.787083	27.56	44	160	16	1271.9	27.5	150	145.5	26.405	495.04	16.1142	1
0	0.983562	84	1	0	9.4	28.9	236	3.8	267	148	160	94	48.5	47.1	1.4	240	4.7	47	8	45	2640	3	6.4	5.9	130	4.5	9.9	10.06	3.5	35.21	0.83	1.77	5.31	0.784591	26.58	54	261	26.1	87.27	20.69	520	142	23.3585	565.76	16.1202	1
0	2.73973	78	1	1	9.1	27.1	113	3.6	136	151	154	112	55	52.8	2.2	240	4.5	45	12.7	50.7	5520	2	5.9		133	4.4	10.68	11	1.6	17.6	0.72	1.27	2.54	0.846447	31.58	36	197	19.7	467	18.27	27.4	151	23.1569	521.56	16.1224	1
0	5.74247	72	1	0	7.8	26	273	3.2	151	118	112	225	66.3	63.2	3.1	240	4.1	41	8	37	2640	3	5.5	7.1	139	2.4	8.2	8.84	2.1	18.564	0.8	1.63	4.89	0.693274	22.67	12	181	18.1	144	6.63	95.9	164	23.4979	486.2	16.1354	1
0	3.9589	74	1	0	11.1	34.4	237	4.1	99	193	314	106	44	42.3	1.7	240	4.8	48	6	69	2640	3	5.7	6.5	136	4.3		-0.08	7.1		0.88	2.08	6.24	0.821777	36.63	38	178	17.8	841.94	21.35	136	165	15.5372	503.88	16.1385	1
0	6.1863	76	1	1	8.3		143	3.9	182	214	105	100	60.1	60.2	0	240	5.7	57	15.5	52.3	2640	3	5.8		141	5.1	6.18	6.26	4.3	26.918	0.73	1.3	3.9	0.841935	34.1		194	19.4	400	100	57.7	155	25.0572	512.72	16.1605	1
0	1.24658	74	1	1	10.4	32.4	163	3.4	222	125	110	125	51.7	50.3	1.4	240	10.7	107	25	88	4080	2	5.7	6.6	134	5.4	8.76	9.24	4.9	45.276	0.77	1.45	2.9	1.80185	57.03	53	266	26.6	264.6	19.92	565.93	153	21.4875	503.88	16.1889	1
1	4.40822	58	1	1	8.5	26.7	148	2.9	142	147	88	86	55.8	54.2	1.6	240	5.9	59	21	60	2640	3	4.5	4.5	137	4.1	8.1	8.98	5.3	47.594	0.64	1.03	3.09	0.796421	40.46	137	169	16.9	231.85	81.07	23.5	155	22.5598	397.8	16.2278	1
0	0.986301	67	1	1	9.7	30.3	119	3.7	79	157	182	210	61.1	58.3	2.8	240	6.9	69	23	80	2640	3	5.2	8.6	134	4.2	9.4	9.64	4.7	45.308	0.67	1.1	3.3	0.926539	51.04	56	157	15.7	390.59	35.67	52.1	157	23.6521	459.68	16.2391	1
0	5.48493	68	1	1	9.4	29	180	2.6	256	162	170	147	40.5	38.6	1.9	240	4.5	45	13	32	2640	3	5.3	6.6	133	5.7	7.9	9.02	3	27.06	0.71	1.24	3.72	0.791171	23.04	41	139	13.9	650	29.5	197	150	17.1556	468.52	16.2475	1
0	2.47397	79	1	1	9.5	28.7	268	2.9	268	125	116	195	60	58	2	240	5.3	53	11		2640	3	6.2	5.6	134	3.1	9.5	10.38	4.6	47.748	0.79	1.57	4.71	1.0166		77	157	15.7		49.04		152	25.1039	548.08	16.2771	1
0	3.24658	81	1	0	6.7	21.2	147	3.8	82	180	134	104	66.1	63	3.1	240	4.65	46.5	22.5	66.5	2640	3	6.28	5.8	139	5.2	9.28	9.44	5.41	51.0704	0.52	0.73	2.19	0.577374	43.67	55	217	21.7	31.95	25.35	382.44	158	25.2363	555.152	16.288	1
0	1.48219	80	1	1	12	35.7	139	3.9	631	140	129	126	54	51.4	2.6	240	4.5	45	12		2640	3	6.3	5.7	141	4.1	9.2	9.28	3.2	29.696	0.73	1.32	3.96	0.703307		72	327	32.7	389.84	22.02	308.2	156	21.121	556.92	16.3167	1
0	2.48219	88	1	0	9	27.6	164	3.5	163	150	92	93	50.6	48.4	2.2	240	5.4	54	17	41.9	2640	3	6.9		137	3.9	9.64	10.04	4.4	44.176	0.69	1.16	3.48	0.776262	29.95	15	141	14.1	384	10.64	117	150.5	21.3684	609.96	16.3268	1
0	5.15616	75	1	0	5.9	20.5	145	3.8	154	125	87	82	41.5	38.8	2.7	240	6.3	63	10	59	2640	3	6	9	135	7.3	7.9	8.06	4.9	39.494	0.84	1.84	5.52	1.00289	34.67	56	167	16.7	1661.08	33.53	416	150	17.2444	530.4	16.3364	1
1	5.8137	71	1	0	7.4		197	2.9	388	146	181		45.7	43.5	2.2	240	5.4	54	9.1	17.3	2640	3	5.7	3.3	134	5.4	6.15	7.03	2.1	14.763	0.83	1.78	5.34	1.13658	14.73		179	17.9	2808	100	11.7	152.3	18.7538	503.88	16.3425	1
0	2.23014	73	1	1	10.7	34.2	343	3.1	182	163	143	126	89.8	87	2.8	240	3.8	38	11		2640	3	5.8	5.7	137	3.6	9.4	10.12	4.4	44.528	0.71	1.24	3.72	0.608629		33	207	20.7		15.94		160	33.9844	512.72	16.3453	1
0	1.23288	71	1	0	7.7	24.8	199	4	720	138	249	152	59.6	57.6	2	240	6.3	63	14		2640	3	5.7	6	141	3.8	8.7	8.7	2.9	25.23	0.78	1.5	4.5	0.953667		106	183	18.3	4218.19	57.92	510.7	153.5	24.4459	503.88	16.3649	1
1	2.01644	77	1	0	8.1	25.8	159	3.5	139	135	94	83	44.8	43.4	1.4	240	4.1	41	10	38	2640	3	6.2	5.7	139	3.6	9	9.4	3.6	33.84	0.76	1.41	4.23	0.668183	24.13	20	186	18.6	348	10.75	221	148	19.8137	548.08	16.4099	1
1	2.51781	85	1	0	8.5	27.1	181	3.37	130	161	84	105	46	44	2	240	3.24	32.4	6.9	22	2640	3	6.83	6.63	134	3.3	9.42	9.924	1.95	19.3518	0.79	1.55	4.65	0.576523	14.88	40	158	15.8	1206	25.32	124.4	147	20.3619	603.772	16.4199	1
1	3.03014	86	1	1	11.9	35.8	153	3.7	117	149	194	165	53.6	51.9	1.7	240	5.8	58	14	58	2640	3	6.9	6.3	137	5	10.2	10.44	2	20.88	0.76	1.42	4.26	0.877414	36	86	195	19.5	806	44.1		150	23.0667	609.96	16.426	1
0	7.48767	72	1	1	11	33.2	290	3.6	129	200	199	428	56	52.4	3.6	240	6.9	69	17	53	2640	3	5.9	8.2	126	5.3		0.32	5.1		0.75	1.4	4.2	1.00756	35.67	45	250	25	91.1	18		150	23.2889	521.56	16.472	1
0	1.24658	72	1	1	10.6	32.2	324	3.2	114	217	191	123	73.1	70.5	2.6	240	6.2	62	19	70	2640	3	5.9	8.8	137	4.2	8.6	9.24	4.7	43.428	0.69	1.18	3.54	0.99942	44.17	40	235	23.5	189.3	17.02	400.19	150	31.3333	521.56	16.4896	1
0	8.73151	54	1	1	9.2	29.5	283	3.6	174	174	92	193	50.9	47.6	3.3	240	4.99	49.9	12.2	38.3	2640	3	4.6	5.2	132	5.8	8.4	8.72	3.4	29.648	0.76	1.41	4.23	0.776759	25.73	30	223	22.3	476	13.45	55.3	147	22.0279	406.64	16.517	1
0	1.99452	75	1	0	11.7	34.6	98	3.5	308	131	138	119	45.2	42.8	2.4	240	9.1	91	20		2640	3	6.2		140	3.2	9	9.4	2.6	24.44	0.78	1.52	4.56	1.59743		128	237	23.7	326.59	54.01		145	20.3567	548.08	16.5211	1
0	3.24658	70	1	0	8.3	25.8	138	3.8	72	117	126	88	55.8	53	2.8	240	6.83	68.3	20.8	105.3	5520	2	5.79	5.7	134	4.91	7.16	7.32	4.9	35.868	0.7	1.19	2.38	0.946089	62.28	57	208	20.8	747.5	27.4	573.4	156.3	21.6949	511.836	16.5213	1
0	1.38082	75	1	0	8.1	27.3	326	3	82	185	212	164	45	44.4	0.6	240	4.54	45.4	9.5	46	2640	3	6.21	6.5	137	3.92	8.88	9.68	2	19.36	0.79	1.56	4.68	0.74164	27.73	16	216	21.6	506.6	7.41	243.8	155	18.4807	548.964	16.5259	1
0	3.74247	83	1	0	9.4	30.2	196	3.6	85	132	101	89	45.3	45.1	0.2	240	5.19	51.9	9.3	60.5	5520	2	6.83	7.2	142	4.01	8.56	8.88	4.4	39.072	0.82	1.72	3.44	1.04381	34.72	63	241	24.1	184.5	26.14	140	150	20.0444	603.772	16.5263	1
0	1.48219	76	1	1	12.3	39	141	4.1	316	197	175	252	53.7	51.1	2.6	240	5.6	56	14		2640	3	6.3	4.4	133	6.4	8.8	8.72	2.6	22.672	0.75	1.39	4.17	0.847559		56	234	23.4	269.3	23.93	436	153	21.8292	556.92	16.5511	1
1	2.9726	80	1	1	10.8	31.6	130	3.8	98	185	199	300	47.4	44.8	2.6	240	5.8	58	16	55	2640	3	6.6	7.8	135	4.5	9.4	9.56	4.2	40.152	0.72	1.29	3.87	0.851623	35.63	40	153	15.3	773	26.14	114	155	18.6472	583.44	16.5578	1
0	2.47671	86	1	0	8.7	26.3	148	3.5	145	196	69	97	47.83	45.35	2.48	240	5.57	55.7	10.5	33.5	2640	3	7.1		136		8.28	8.68	3.4	29.512	0.81	1.67	5.01	1.09231	22.93	46	149	14.9	355	30.87	483	149	20.427	627.64	16.5652	1
1	1.34521	79	1	0	9.2	27.1	156	3	204	130	107	88		45.6	0	240	5.07	50.7	10.3	55.7	2880	3	6.6	6.1	132	4.7	9.1	9.9	4	39.6	0.8	1.59	4.77	0.812538	32.81	60	196	19.6	1060	30.61	74.2	153	19.4797	583.44	16.5938	1
0	2.73151	73	1	0	8.9	26.7	49	2.8	320	108	134	137	51	49.4	1.6	240	4.3	43	17		2640	3	6.1	5.6	137	2.7	8	8.96	2.1	18.816	0.6	0.93	2.79	0.60268		96	227	22.7	560	42.29	55.3	152	21.3816	539.24	16.6088	1
0	2.71233	72	1	0	8.1	26.3	195	3.7	190	133	111	83	49.7	48	1.7	240	3.1	31	7		2640	3	6.1	4.2	131	4.5	8.2	8.44	4.3	36.292	0.77	1.49	4.47	0.55371		22	185	18.5	926	11.89	348	151	21.0517	539.24	16.624	1
0	4.61918	78	1	1	7.9	23.1	190	2.9	111	155	315	303	52.4	50.06	2.34	240	7.3	73	31		2640	3	6.5	8.4	133	3.1	7.9	8.78	5.4	47.412	0.58	0.86	2.58	0.955329		62	154	15.4	1042	40.26	425	155	20.8366	574.6	16.6326	1
1	1.99178	76	1	1	9.6	29.3	136	3.5	128	146	128	79	52.3	49.7	2.6	240	7.7	77	21	66	2640	3	6.4	7.3	140	3.7	8.2	8.6	3.9	33.54	0.73	1.3	3.9	1.26691	43.96	57	239	23.9	166.6	23.85	238	155	20.6868	565.76	16.6378	1
0	1.48493	85	1	1	10.9	35.2	146	3.8	369	181	125	106	46	44.4	1.6	240	6.2	62	17		2640	3	7.1	5.4	142	5.6	9.7	9.86	3.7	36.482	0.73	1.29	3.87	0.89877		70	170	17	169.97	41.18	603.7	165	16.3085	627.64	16.6556	1
1	2.86575	83	1	1	9.4	28.4	195	2.7	44	185	315	196	48.8	47.5	1.3	240	5.5	55	10		2640	3	7	6.3	138	4		1.04	4.7		0.82	1.7	5.1	1.13454		62	159	15.9	668	38.99	36.2	154	20.0287	618.8	16.6632	1
0	2.48219	87	1	1	10.5	32.6	177	3.9	238	237	103	132	50.84	47.56	3.28	240	6.8	68	15.5	69.9	2640	3	7.3		132	5.7	8.32	8.4	5.7	47.88	0.77	1.48	4.44	1.0121	42.62	47	222	22.2	298	21.17	210	156	19.5431	645.32	16.6795	1
0	5.48767	77	1	1	7.9	24.4	99	3.4	120	136	87	111	53.2	50.4	2.8	240	10.7	107	26	101	2640	3	6.55	7.49	131	4.2	7.8	8.28	4.3	35.604	0.76	1.41	4.23	1.77423	63.75	43	309	30.9	64	13.92	193	149.6	22.5199	579.02	16.6884	1
0	1.73151	76	1	1	10	32.7	166	3.6	343	155	127	102	58.4	53.55	4.85	240	4.5	45	10		2640	3	6.5	6.5	143	4.3	8.2	8.52	3.8	32.376	0.78	1.5	4.5	0.729191		20	213	21.3	249.69	9.39	315.6	158	21.4509	574.6	16.7014	1
0	1.13699	83	1	1	8.9	27.3	137	3.1	149	124	98	164	68.6	65.5	3.1	240	6.3	63	17		2640	3	7.07		136	4.1	8.88	9.6	6	57.6	0.73	1.31	3.93	1.07147		90	219	21.9	457.5	41.1		158	26.2378	624.988	16.7501	1
0	5.48767	74	1	0	11	33.3	155	3.7	133	161	90	89	70.8	70.5	0.3	240	5.9	59	12	57	5280	2	6.46	6.1	138	4.5	8.88	9.12	4.4	40.128	0.8	1.59	3.18	1.11969	34.54	55	217	21.7	301.6	25.35	268	145	33.5315	571.064	16.7824	1
0	2.73973	73	1	1	11.6	36	182	4.2	198	143	71	75	48.4	47.3	1.1	240	4.98	49.8	10.4	31.3	2640	3	6.4		136	4.8	9.28	9.12	4.9	44.688	0.79	1.57	4.71	1.01061	21.62	48	246	24.6	143	19.51	287	151	20.7447	565.76	16.7962	1
0	1.79726	61	1	1	9.6	29.4	333	3.8	110	181	111	102	43.9	41.6	2.3	240	8.14	81.4	19.3	80.2	2640	3	5.53	6.1	136	4.04	8.08	8.24	6.3	51.912	0.76	1.44	4.32	1.16869	49.8	31	236	23.6	206.4	13.14	182.5	149	18.7379	488.852	16.8345	1
1	2.75342	83	1	0	13.4	40.1	223	2.8	125	140	78	116	46.2	44.1	2.1	240	5.6	56	14		4320	2	7.2	5.4	139	5.8	8.7	9.66	2.9	28.014	0.75	1.39	2.78	0.847559		69	175	17.5	454	39.43	317.3	140	22.5	636.48	16.8471	1
0	1.9589	72	1	1	9.1	27.1	22	3.4	94	107	64	188	42.8	40.1	2.7	240	7	70	14	55	2640	3	6.4	8.4	134	5.6	8	8.48	5.2	44.096	0.8	1.61	4.83	1.0614	35.13	46	157	15.7	524.9	29.3	126	150	17.8222	565.76	16.853	1
0	3	62	1	1	7.2	22.2	317	3.3	129	163	227	139	55.5	55.4	0.1	240	4.4	44	10	91	2640	3	5.7	6.3	133	3.7	8	8.56	3.4	29.104	0.77	1.48	4.44	0.714183	48.54	29	157	15.7	284.19	18.47	54.6	151	24.2972	503.88	16.9065	1
0	3.99178	66	1	1	9.7	30.2	121	3.5	110	210	182	172	41.8	39.1	2.7	240	5.48	54.8	11.8	48.7	2640	3	6.02	6.8	133	4.45	8.04	8.44	3.1	26.164	0.78	1.54	4.62	1.0355	30.5	34	215	21.5	225	15.81	274	151	17.1484	532.168	16.9163	1
0	1.48219	64	1	1	7.3	22.3	193	3.4	343	177	305	259	78.6	77.2	1.4	240	5.9	59	27		2640	3	5.8	5	136	4.3	9.2	9.68	4.1	39.688	0.54	0.78	2.34	0.708471		50	206	20.6	165.7	24.27	500.4	156	31.7226	512.72	16.9221	1
1	2.40548	59	1	1	9.6	31.3	185	3.4	111	101	133	175	47.31	44.7	2.61	240	7.8	78	17		2640	3	5.5	6.2	135	7.6	9.4	9.88	3	29.64	0.78	1.52	4.56	1.39322		63	227	22.7	602	27.75	40.2	155	18.6056	486.2	16.9242	1
0	2.48219	75	1	0	9.4	29.2	157	3.7	124	198	92	86	47.6	47.2	0.4	240	5.8	58	14	64	2640	3	6.7	5.6	142	3.9	8.8	9.04	5.2	47.008	0.76	1.42	4.26	0.877414	38.75	48	208	20.8	227.66	23.08	613	150	20.9778	592.28	16.9269	1
0	6.73973	73	1	0	7.3	22.2	288	2.6	183	107	83	141	42	39.5	2.5	240	7.2	72	17	63	2640	3	6.6	4.7	131	4.9	8	9.12	5.2	47.424	0.76	1.44	4.32	1.05313	40.38	38	158	15.8	395	24.05	912	150	17.5556	583.44	16.9658	1
0	5.6	73	1	0	11.3	33.6	193	4	121	186	107	87	35.7	35.8	0	240	5.35	53.5	6.1	30	2640	3	6.7	7.7	141	4.8	9.76	9.76	3.4	33.184	0.89	2.17	6.51	0.902426	19.03	60	216	21.6	567	27.78	123	147	16.5672	592.28	16.9869	1
0	8	83	1	0	10.5	31.7	160	3.8	111	178	208	68	51.8	50.9	0.9	240	7.1	71	17		2880	3	7.4	5.6	134	4.4	10.8	10.96	3.6	39.456	0.76	1.43	4.29	1.31262		41	274	27.4	80	14.96	1145	145	24.2093	654.16	17.003	1
0	5.2411	68	1	1	11.2	34.5	182	4.1	106	153	76	78	94.8	92.4	2.4	240	7.9	79	22	70	2640	3	6.3	7.4	140	4.7	9.2	9.12	5.4	49.248	0.72	1.28	3.84	1.0962	46.38	60	224	22.4	238	26.79	214	156	37.9684	556.92	17.0399	1
0	2.22466	74	1	0	10.6	33.6	178	3.6	136	230	87	87	62.6	59.5	3.1	240	7.4	74	17	67	2640	3	6.8	10.6	137	5	9	9.32	6.5	60.58	0.77	1.47	4.41	1.08441	42.29	47	210	21	47	22.38	210	149.5	26.6216	601.12	17.0625	1
0	2.07671	80	1	1	10.9	30.4	190	3.3	374	96	134	106	47.1	45.7	1.4	240	5.9	59	14	59	2640	3	7.3	8.4	132	3.2	11.3	11.86	2.6	30.836	0.76	1.44	4.32	0.893315	36.5	60	283	28.3	200	21.2	33.4	155	19.0219	645.32	17.1027	1
0	2.72877	69	1	1	9.9	31.8	237	3.6	182	179	164	150	79	77.4	1.6	240	6.8	68	21		2640	3	6.5	7.8	139	6	8.7	9.02	5.6	50.512	0.69	1.17	3.51	0.936899		43	224	22.4	127	19.2	47.2	163	29.1317	574.6	17.1478	1
1	5.88219	69	1	1	10.8	32.3	144	2.9	105	195	109	413	52.9	50.6	2.3	240	5.2	52	15	47	2640	3	6.51	6.6	130	4.1	6.6	7.48	5.8	43.384	0.71	1.24	3.72	0.888109	31.21	51	205	20.5	633.9	24.88	265	160	19.7656	575.484	17.1502	1
0	5.9863	77	1	0	8.2	26.9	165	3.9	74	128	57	82	47.3	45.1	2.2	240	7.8	78	15	58	2640	3	7.16	7.9	140	5.4	7.84	7.92	5.9	46.728	0.81	1.65	4.95	1.45346	37.33	39	252	25.2	182.3	15.48	296	164	16.7683	632.944	17.1545	1
1	1.31507	70	1	1	7.2	22.3	83	2.8	137	141	141	174	64.7	61.8	2.9	240	8	80	30	76	2640	3	6.6	8.6	134	3.3	7.6	8.56	4.6	39.376	0.63	0.98	2.94	0.999063	53.17	59	246	24.6	294.3	23.98	239	149	27.8366	583.44	17.1826	1
0	6.73973	56	1	1		29.1	279	3.3	111	172	98	157	53.3	49.9	3.4	240	9.4	94	22	68	2640	3	5.6	8	136	3.7	8.8	9.36	4.4	41.184	0.77	1.45	4.35	1.32646	46.08	56	175	17.5	537.5	32	77.2	156.5	20.3738	495.04	17.1894	1
0	1.07671	64	1	1	9.6	30	277	2	131	279	249	199	56.2	55	1.2	240	4.3	43			2640	3	6.2	6.7	139	3.1	8.32	9.92	2.8	27.776	0.72	1.28	3.84	0.77568	37.54	44	236	23.6	464.3	18.64		155	22.8928	548.08	17.2003	1
0	1.5726	83	1	0	9.6	30.3	249	3.9	159	171	54	96	36.6	34	2.6	240	7.4	74	14	82	2640	3	7.7	9	140	4.1	11.2	11.28	4	45.12	0.81	1.67	5.01	1.39599	47.67	48	188	18.8	986	25.53	28.9	150	15.1111	680.68	17.2225	1
1	4.75616	82	1	1	10.8	32.4	292	3.5	51	193	319	186	60.6	58.1	2.5	240	5.9	59	17		2880	3	7.6	8.5	134	4.6	8.9	9.3	4.9	45.57	0.71	1.24	3.72	0.852134		37	191	19.1	974	19.37	619	155	24.1831	671.84	17.2374	1
0	4.49589	67	1	1	11.1	35.4	167	3.8	190	183	73	91	49.5	47.85	1.65	240	9.12	91.2	22.3	98.7	2640	3	6.5		138.3	4.4	9	9.16	5.5	50.38	0.76	1.41	4.23	1.2806	60.19	53	227	22.7	61.6	23.35	54.4	151	20.9859	574.6	17.2486	1
0	1.48219	83	1	1	9.7	30.5	189	4.4	583	215	632	227	60	57.4	2.6	240	6.2	62	18		2640	3	7.7	8.4	142	4.5	9.7	9.38	4.6	43.148	0.71	1.24	3.72	0.886921		86	304	30.4	1292.95	28.29	450.8	162	21.8717	680.68	17.2569	1
1	1.28493	81	1	1	9.9	32	215	3.3	112	196	77	162	45.4	44.3	1.1	240	5.2	52	10		2640	3	7.6		142	3.8	9.6	10.16	3.6	36.576	0.81	1.65	4.95	1.02497			172	17.2	422.85	18.02		157	17.9723	671.84	17.2646	1
1	3.51233	47	1	1	7.4	22.9	363	3.4	199	145	330	235	68	63.9	4.1	240	5.9	59	17	53	2640	3	5	7.2	130	5.6	8.5	8.98	2.5	22.45	0.71	1.24	3.72	0.852134	35.25	24	256	25.6	62	9.38	95.8	155	26.5973	442	17.2688	1
0	2.74795	69	1	0	8.6	27.5	272	3.4	50	128	86	89	60.3	58.3	2	240	7.22	72.2	12.7	58	2640	3	6.73	6.5	136	4.77	9.16	9.64	5.2	50.128	0.82	1.74	5.22	1.11078	35.94	44	181	18.1	1376.5	24.31	44.3	160	22.7734	594.932	17.2852	1
1	1.53973	74	1	0	7.9	24.4	197	3.1	84	132	78	152	34.7	32.9	1.8	240	9.9	99	11	79	2640	3	7.2	8.9	131	4.9	8.4	9.12	2.9	26.448	0.89	2.2	6.6	1.53024	45.83	21	176	17.6	1389.1	11.93	160	148	15.0201	636.48	17.3223	1
1	4.44932	64	1	1	10.2	32.2	261	3.5	110	216	207	178	65.5	62.8	2.7	240	5.9	59	5	56	2640	3	6.5		138	4.9		0.4	4.4		0.92	2.47	7.41	1.36964	30.63	58	174	17.4	618.99	33.33	188.5	157	25.4777	574.6	17.3438	1
1	2.81096	80	1	0	6.9	22.7	160	4.1	296	178	181	126	50.8	48.7	2.1	240	6.9	69	12		2640	3	7.6	7.1	136	5	8.2	8.12	3	24.36	0.74	1.34	4.02	0.993669	38.88	35	261	26.1	236	13.41	108	150	21.6444	671.84	17.3494	1
1	4.6	68	1	1	8.6	26.3	244	2.8	85	158	259	421	68	65.8	2.2	240	4.3	43	11		2880	3	6.7	6.6	134	4.7	8.7	9.66	3.8	36.708	0.74	1.36	4.08	0.799274		45	197	19.7	45	22.84	345	158	26.358	592.28	17.3517	1
1	8.09041	58	1	1	9.6	30.1	295	4.2	199	200	86	74	65.5	64	1.5	240	7.83	78.3	14.7		4080	2	6	9.4	138	5.3	9.08	8.92	6.5	57.98	0.81	1.67	3.34	1.17849		31	196	19.6	281	15.82	63.5	158.5	25.4754	530.4	17.37	1
0	2.06575	76	1	0	11.1	34	96	3.2	761	146	165	107	50.2	49	1.2	240	8.7	87	12		2640	3	7.4	9.8	145	3.9		0.64	5.4		0.86	1.98	5.94	1.34097		163	186	18.6	3987.9	87.63	304	150	21.7778	654.16	17.379	1
0	1.48219	57	1	1	11	34.4	237	3.3	401	149	124	248	53	48	5	240	5.8	58	17		2640	3	5.9	6.3	133	7.2	8.8	9.36	5.2	48.672	0.71	1.23	3.69	0.838239		32	226	22.6	383.21	14.16	192	154	20.2395	521.56	17.3856	1
1	2.8274	50	1	0	9.8	30.5	165	4	728	137	123	109	53.8	52	1.8	240	6.9	69	17	61	2640	3	5.4	7	143	4.4	8.8	8.8	3	26.4	0.75	1.4	4.2	1.00756	39.33	41	187	18.7	1740	21.93	2500	153	22.2137	477.36	17.3942	1
0	6.9863	77	1	0	8.1	25.8	188	4	134	153	165	127	51.2	50.1	1.1	240	5.3	53	9	44	2640	3	7.5	6.2	138	3.8	8	8	4	32	0.83	1.77	5.31	0.863305	26.88	59	224	22.4	960.9	26.34	413	153	21.402	663	17.4154	1
0	1.8137	71	1	1	11.1	33.1	199	3.8	372	119	219	234	51.75	49.9	1.85	240	4.45	44.5	12.3	36.5	2640	3	7		129	3.4	8.68	8.84	5.2	45.968	0.72	1.29	3.87	0.692504	24.73	39	240	24	137	16.25	327	139	25.8268	618.8	17.416	1
1	2.70685	67	1	1	10.9	30.2	137	4	164	256	410	281	56.2	55	1.2	240	5.8	58	16	50	1440	3	6.7	7.6	134	2.9	12.9	12.9	3	38.7	0.72	1.29	3.87	0.991719	33.57	84	182	18.2	1230.9	46.15	1111.1	156	22.6003	592.28	17.4173	1
0	1.95616	81	1	0	8.8	28.7	248	3.5	173	198	56	86	47.8	45.4	2.4	240	7.2	72	13	93	2640	3	7.8	7.2	138	5.5	9.1	9.5	4.6	43.7	0.82	1.71	5.13	1.379	52.13	49	201	20.1	88.7	24.38	252	150	20.1778	689.52	17.4189	1
0	4.74521	66	1	1	9.7	30.5	190	3.9	133	142	125	103	48.4	46	2.4	240	6.3	63	11	53	2640	3	6.7	6.7	140	3.6	10	10.08	3.3	33.264	0.83	1.75	5.25	0.991945	32.42	37	183	18.3	253	20.22	17.6	160	17.9688	592.28	17.4405	1
0	7.48493	62	1	1	10.6	32.5	228	3.7	86	177	155	118	59.5	56	3.5	240	4.3	43	9	41	2640	3	6.4	8	141	4.6		0.24	4.2		0.79	1.56	4.68	0.711316	25.08	35	155	15.5	581.95	22.58		152	24.2382	565.76	17.457	1
1	2.96164	53	1	1	7.8	23.4	487	3.2	956	139	276	147	29	28.2	0.8	240	9.44	94.4	25.4	83.8	2640	3	5.7	5.5	130	2.8	10.2	10.84	1.6	17.344	0.73	1.31	3.93	1.28756	55.04	77	183	18.3	1090	42.08	184	158	11.2963	503.88	17.4601	1
1	4.64384	76	1	1	9.6	30.4	245	3.9	108	152	154	193	43	42.4	0.6	210	6.8	68	11.5	47	2880	3	7.5	7.7	137	4	9.6	9.68	4.4	42.592	0.83	1.78	5.34	1.06144	29.96	44	175	17.5	680	25.14	288	142	21.0276	663	17.4746	1
0	4.98904	68	1	0	9.2	27.9	165	3.1	229	191	70	106	52.2	49.8	2.4	240	6.4	64	12	43	2640	3	6.89	8.4	139	3.6	9.44	10.16	3.1	31.496	0.81	1.67	5.01	1.23005	28.38	67	197	19.7	1207.3	34.01	71.7	156	20.4635	609.076	17.4781	1
1	2.49041	60	1	1	10.4	32.5	425	3.6	199	213	231	331	49.2	47	2.2	240	5.5	55	10	78	4080	2	6.3		132	5.9		0.32	7.8		0.82	1.7	3.4	1.09	43.36	43	135	13.5	2858.33	31.85	161.1	155	19.563	556.92	17.4863	1
0	3.47671	77	1	0	7.4	23.7	163	3.5	163	169	97	100	44.2	42	2.2	240	5.2	52	12	70	2640	3	7.6	5.9	142	4.2	8.5	8.9	5	44.5	0.77	1.47	4.41	0.811962	40.25	60	174	17.4	599.88	34.48	268	153	17.9418	671.84	17.519	1
0	3.74521	80	1	1	10.3	33.3	243	2.8	292	169	135	300	67	64.7	2.3	240	6.1	61	19	61	2640	3	7.8	7.9	139	4.8	8.2	9.16	6.1	55.876	0.69	1.17	3.51	0.857748	40	43	187	18.7	246	22.99		161	24.9605	689.52	17.5221	1
0	2.91233	57	1	1	9.9	30.8	235	3.7	158	182	124	60	52.8	49.4	3.4	240	5.4	54	12	47	2640	3	6.1	5.7	132	4.6	8.6	8.84	3.7	32.708	0.78	1.5	4.5	0.841429	29.79	38	229	22.9	530	16.59	145	160	19.2969	539.24	17.5232	1
1	4.91233	70	1	1	8.8	28.1	154	3.2	129	162	536	84	91.6	87.6	4	240	5.4	54	28		2640	3	7	7.1	135	6.4		0.64	3		0.48	0.66	1.98	0.614364		70	207	20.7		33.82		158	35.0905	618.8	17.5264	1
1	1.57534	73	1	0	10.4	31.8	249	3.4	190	232	83	108	47.7	45.1	2.6	240	4.96	49.6	10.9	42	2640	3	7.32	5.9	138	3.8	9.2	9.68	2.6	25.168	0.78	1.52	4.56	0.947117	26.77	26	161	16.1	1173	16.15	181.83	157	18.2969	647.088	17.5322	1
0	3.23014	90	1	0	10.2	32.9	290	3.7	148	187	83	77	43.8	43.1	0.7	210	7.29	72.9	16.5	63.1	2670	3	8.6	8.6	138	4.4	8.68	8.92	6.2	55.304	0.77	1.49	4.47	1.07504	40.16	131	180	18	352	72.78	884	148	19.6768	760.24	17.533	1
0	0.99726	77	1	1	9.5	28.7	166	2.9	191	172	71	79	51	48.4	2.6	240	7.6	76	21	62	2640	3	7.6	6.9	134	6	8.48	9.36	5.3	49.608	0.72	1.29	3.87	1.24736	42.08	51	210	21	300.3	24.29	348.72	160	18.9062	671.84	17.5334	1
0	3.74795	64	1	1	9.4	28.9	424	3.3	403	141	106	154	58.2	53.6	4.6	240	7.2	72	25	72	2640	3	6.6	8.3	135	4.8	8.8	9.36	3.9	36.504	0.65	1.06	3.18	0.945702	48.5	26	182	18.2	206	14.29	188.2	162	20.4237	583.44	17.5362	1
0	3.16438	61	1	1	8.9	26.4	213	3.03	52	212	185	177	49.2	46.9	2.3	240	3.7	37	10	80	2880	3	6.4	5.4	130	5.2	10.7	11.476	5.1	58.5276	0.73	1.31	3.93	0.698608	43.35	34	154	15.4	1483.5	22.08	59.7	163	17.6522	565.76	17.537	1
1	6.05479	69	1	1	9.7	28.8	241	3	69	190	414	441	52.4	50.6	1.8	240	5.5	55	16		2880	3	7	6	132	6.5	8.8	9.6	2.8	26.88	0.71	1.23	3.69	0.925695		39	150	15	254	26	187	150	22.4889	618.8	17.5408	1
0	4.92603	78	1	0	8.2	24.4	142	3.3	209	165		113	52.8	49.1	3.7	240	5.3	53	14	53	2640	3	7.7	8.6	139	3.6	8.9	9.46	4.5	42.57	0.74	1.33	3.99	0.988746	33.5	134	147	14.7	4977	91.16	121	142	24.3503	680.68	17.5497	1
0	2	76	1	1	11	33.5	177	2.9	181	147	97	175	45.1	43.5	1.6	240	9.4	94	17	75	2640	3	7.6	7.4	132	5.5	9.52	10.4	5	52	0.82	1.71	5.13	1.38946	46.79	43	228	22.8	327.6	18.86	26.5	147	20.1305	671.84	17.5598	1
0	2.24658	64	1	1	7.4	24.1	290	3.2	87	184	225	235	54.3	52.4	1.9	240	5.7	57	10	52	2640	3	6.7	4.8	132	5	9.12	9.76	4.5	43.92	0.82	1.74	5.22	1.13616	31.21	59	197	19.7	1004.4	29.95	53.57	157.5	21.1237	592.28	17.5613	1
1	4.26849	47	1	1	9.2	28.6	150	3.9	194	152	39	119	65.4	63.2	2.2	240	9	90	20	77	2640	3	5.4	8.1	141	5.3		0.08	6.7		0.78	1.5	4.5	1.29038	49.04	48	253	25.3	231.7	18.97		162	24.0817	477.36	17.5662	1
0	1.73425	79	1	0	9.4	31.3	156	3.8	180	125	100	87	42.6	42.3	0.3	240	5.1	51	14	50	2640	3	7.8	6.3	139	4.2	9.5	9.66	3.8	36.708	0.73	1.29	3.87	0.769117	32.04	51	313	31.3	61.78	16.29	428	150	18.8	689.52	17.5725	1
0	1.92603	67	1	0	8.5	27.1	59	2.8	676	64	78	81	39.5	38.1	1.4	240	7.2	72	20	72	2640	3	6.9	6.7	138	4.3	7.7	8.66	2.5	21.65	0.72	1.28	3.84	1.01395	46	111	123	12.3	62	90.24	164	150	16.9333	609.96	17.5772	1
0	1.54521	60	1	1	8.1	22.8	215	2.7	114	243	223	307	49.3	48.1	1.2	240	5	50	29	51	2640	3	6.3	8.3	132	3.1		1.04	1.9		0.42	0.54	1.62	0.529446	39.96	27	181	18.1	441.97	14.92		156	19.765	556.92	17.5791	1
0	3	68	1	1	9.2	28.9	328	4	50	109	89	138	54.7	53.6	1.1	240	6.95	69.5	14	49.9	2640	3	7.02	6.4	132	4.83	9.48	9.48	4.3	40.764	0.8	1.6	4.8	1.05329	32.77	51	271	27.1	288.5	18.82	65.14	155	22.3101	620.568	17.5871	1
0	5.74247	72	1	1	9.7	30.8	132	3.6	184	185	216	411	56	52.4	3.6	240	6.4	64	18	52	2640	3	7.3	7.3	134	5.3	8.8	9.12	3.2	29.184	0.72	1.27	3.81	0.917541	35.5	42	218	21.8	475	19.27	286	146	24.5825	645.32	17.5963	1
0	2.47945	76	1	0	6.8	20	119	3.4	142	206	197		51.04	49.76	1.28	240	5.75	57.5	18.8	40.6	2640	3	7.6	7.2	131		8.04	8.52	5	42.6	0.67	1.12	3.36	0.805434	30.4	35	191	19.1	987	18.32	443	156	20.4471	671.84	17.607	1
0	5.73699	48	1	1	9.5	30.8	197	3.7	105	195	393	85	49.2	47.7	1.5	240	6.6	66	16	46	2640	3	5.52	5.4	137	5.1	8.8	9.04	5.5	49.72	0.76	1.42	4.26	1.16305	31.83	34	211	21.1	367.1	16.11	130	146.2	22.3164	487.968	17.6081	1
0	4.74521	77	1	1	11.9	38	148	3.5	281	149	72	147	50	48	2	240	6.2	62	17	62	2640	3	7.7	8.1	138	3.9	9.2	9.6	3.1	29.76	0.73	1.29	3.87	0.89877	39.5	53	225	22.5	122	23.56	28.8	158	19.2277	680.68	17.6129	1
0	6.73973	67	1	1	8.5	27	220	4.1	71	198	58	153	59.7	56.9	2.8	240	5.6	56	11	45	2640	3	7	6.2	135	4.8	8.4	8.32	4.7	39.104	0.8	1.63	4.89	0.885448	28.46	47	294	29.4	768.6	15.99	602	150	25.2889	618.8	17.6288	1
0	2.72329	77	1	0	8.1	27.3	307	3.89	76	211	100	128	36.7	34.2	2.5	240	5.5	55	10	47.9	2640	3	7.8	8.47	139	4.86	8.76	8.848	3.81	33.7109	0.82	1.7	5.1	1.13454	29.25	35	170	17	951.2	20.59	957.7	145	16.2663	689.52	17.6597	1
1	1.13699	58	1	1	10.4	31.4	200	3.4	71	113	291	222	64.5	61.6	2.9	240	4.38	43.8	11.1	32.7	2640	3	6.34		136	4.45	8.52	9	5	45	0.75	1.37	4.11	0.696611	22.36	45	223	22.3		20.18		157.7	24.7695	560.456	17.6645	1
0	1.15616	61	1	0	10.1	30	237	4	178	145	191	143	48.6	47.2	1.4	240	7.5	75	17		2640	3	6.6		136	4.1	10.5	10.5	5.6	58.8	0.77	1.48	4.44	1.09899		69	166	16.6	1251.04	41.57	21.7	150	20.9778	583.44	17.6826	1
1	1.44658	66	1	1	10.6	32.4	173	4	358	208	251	340	62.1	60.3	1.8	240	7.1	71	16	58	2640	3	7	8.2	135	4.5	11.7	11.7	5.7	66.69	0.77	1.49	4.47	1.0514	37.54	43	249	24.9	72.8	17.27	11.9	150	26.8	618.8	17.7	1
1	2.32603	59	1	1	10.3	30.5	208	3.9	78	204	391	175	65.4	64	1.4	240	7.07	70.7	13.6	46.9	2640	3	6.49	10	136	4.4	9.28	9.36	3.9	36.504	0.81	1.65	4.95	1.33315	31.24	26	224	22.4	616.5	11.61	224	151	28.0689	573.716	17.7014	1
0	3.74795	61	1	0	11.8	37.7	131	4.2	150	178	122	88	39.4	39	0.4	240	7	70	10	71	2640	3	6.7	6.1	138	5.2	8.7	8.54	4.4	37.576	0.86	1.95	5.85	1.10858	40.46	41	248	24.8	238	16.53	390	148	17.805	592.28	17.7245	1
0	3.74795	66	1	1	8.4	24.4	140	2.1	224	130	46	92	77.8	76.6	1.2	240	7.6	76	24	76	2640	3	7	5.7	138	5.5	9	10.52	3.8	39.976	0.68	1.15	3.45	1.02075	50	17	122	12.2	216	13.93	150.4	160	29.9219	618.8	17.7272	1
0	4.99452	74	1	1	10.1	30.4	173	3.5	498	242	138	247	55.6	53	2.6	240	4.8	48	17	48	2640	3	7.6	8.7	130	3.4	10.5	10.9	5.3	57.77	0.65	1.04	3.12	0.68169	32.5	36	180	18	338	20		151	23.2446	671.84	17.7334	1
1	6.58904	78	1	1	8.8	25.6	140	2.6	54	152	413	272	53.4	51.4	2	240	8.4	84	31		2640	3	7.9	7.5	131	3.2		1.12	3.8		0.63	1	3	1.1758		48	236	23.6	110	20.34	14.8	160	20.0781	698.36	17.7352	1
1	4.74521	74	1	1	10	32	187	3.8	54	177	157	195	41.2	39.8	1.4	240	7.44	74.4	14.1	47.8	2640	3	7.67	7.86	139	4.33	10.56	10.72	5.1	54.672	0.81	1.66	4.98	1.12645	32.06	54	211	21.1	969.7	25.59	25.9	150	17.6889	678.028	17.7395	1
0	4.15342	81	1	1	8.2	25.2	215	4	132	197	210	166	47.2	43.8	3.4	240	5.8	58	12	69	4080	2	8.2	8	137	4.4	8.4	8.4	3.8	31.92	0.79	1.58	3.16	0.903862	40.19	61	191	19.1	705.4	31.94	584	155	18.231	724.88	17.7475	1
0	1.48219	77	1	1	10.9	35.3	131	3.7	381	154	192	209	64	61	3	240	6.3	63	17		2640	3	7.9	7.5	141	5.6	8.9	9.14	4.2	38.388	0.73	1.31	3.93	0.915167		88	184	18.4	742.3	47.83	314.7	158	24.4352	698.36	17.7704	1
1	5.93151	58	1	1	10.5	30	209	3.79	103	142	128	59	56.6	53	3.6	240	5.6	56	13	44	2880	3	6.5	6.2	128	4.3	10.1	10.268	2.6	26.6968	0.77	1.46	4.38	1.02666	28.96	59	200	20	620.9	29.5	27.8	160	20.7031	574.6	17.7846	1
0	1.73425	74	1	0	10.5	33.9	140	3.7	233	146	85	92	47	46.5	0.5	240	7.9	79	20	62	2640	3	7.7	8.5	135	4.4	10.6	10.84	4.3	46.612	0.75	1.37	4.11	1.12143	41.71	26	174	17.4	611.6	14.94	1051	160	18.1641	680.68	17.7865	1
0	3	67	1	1	11.8	34.8	209	3.9	331	171	308	108	60	58	2	240	6.4	64	16		2640	3	7.2	8.6	138	4.3	10.1	10.18	4.8	48.864	0.75	1.39	4.17	0.944639		64	254	25.4	457	25.2		152	25.1039	636.48	17.8071	1
0	2.73973	67	1	1	9.6	29.2	97	3.8	342	164	78	117	62.7	61.2	1.5	240	5.7	57	15.3	41.2	2640	3	7.2		137	5	8.24	8.4	4.2	35.28	0.73	1.32	3.96	1.04689	28.91	64	204	20.4	259	31.37	1482	165	22.4793	636.48	17.8127	1
0	1.81096	67	1	1	9.4	28.5	161	3	580	170	238	274	56.2	51.8	4.4	240	6	60	18	60	2640	3	7.2	7	139	4.5	9.2	10	3.6	36	0.7	1.2	3.6	0.854033	39	72	243	24.3	144	29.63	92.82	165	19.0266	636.48	17.8223	1
0	7.98082	64	1	1	10.1	31.4	141	3.9	235	131	78	153	53	52.6	0.4	240	7	70	20	54	2640	3	7		138	4.1		0.08	3.8		0.71	1.25	3.75	1.14239	37.67	94	232	23.2	281.68	40.52	149.8	158	21.0703	618.8	17.8392	1
0	1.49589	78	1	0	8.9	26.4	59	2.9	93	112	67	122	45.2	42.6	2.6	240	6	60	12	66	4080	2	8.1	5.5	131	4.5	8.4	9.28	5.6	51.968	0.8	1.61	3.22	1.14289	38.83	85	175	17.5	447.8	48.57	95.05	151	18.6834	716.04	17.8456	1
0	4.49589	78	1	0	8.9	29.1	228	3.7	660	193	191	85	46.6	46.15	0.45	240	9.21	92.1	19		2640	3	8.1		136.1	6.2	9.32	9.56	2.8	26.768	0.79	1.58	4.74	1.3365		29	182	18.2	517	15.93	111	147	21.3568	716.04	17.848	1
1	2.90137	73	1	0	8.8	27.4	167	3.6	155	128	64	108	57.2	54	3.2	240	8.64	86.4	20.3	73.6	2640	3	7.71	5.3	125	5.29	8.4	8.72	3.5	30.52	0.77	1.45	4.35	1.23279	47.48	26	224	22.4	514.1	11.61	404	157	21.9076	681.564	17.8481	1
1	2.06575	73	1	1	9.9	29.7	70	3.3	355	146	143	210	60	56.4	3.6	240	5.8	58	15	58	2640	3	7.7	8.8	132	4.9	8	8.56	4	34.24	0.74	1.35	4.05	1.07381	36.5	90	187	18.7	70	48.13		150	25.0667	680.68	17.8481	1
0	4.58082	86	1	1	12	36.2	241	4	162	240	108	89	49.8	47.8	2	240	11.08	110.8	25.2	68.2	2640	3	8.7	10.9	133	6.3	9.4	9.4	9.4	88.36	0.77	1.48	4.44	1.54339	48.48	51	239	23.9	455	21.34	620	155	19.8959	769.08	17.8533	1
1	4.7726	76	1	1	9.5	29.6	114	3.63	50	177	131	194	46	44.2	1.8	240	6.53	65.3	10	48.8	2640	3	7.99	6.29	134	4.2	9.5	9.796	3.18	31.1513	0.85	1.88	5.64	1.03797	30.09	63	184	18.4	389	34.24	91.3	150	19.6444	706.316	17.8564	1
1	1.21096	66	1	1	11.3	33.1	119	4.1	275	171	144	124	54	51.4	2.6	240	6.97	69.7	17.2	63.3	2640	3	7.2	7.5	135	5.2	8.8	8.72	4	34.88	0.75	1.4	4.2	1.01607	40.52	45	268	26.8	125	16.79	168	148	23.466	636.48	17.8663	1
0	2.47945	69	1	0	12	37.5	218	3.9	602	140	124	95	70	68.2	1.8	240	2.7	27	9		2640	3	7.4	7.6	139	3.3	9.2	9.28	4.7	43.616	0.67	1.1	3.3	0.46482		59	343	34.3		17.2		157	27.6685	654.16	17.8694	1
1	6.06027	60	1	0	12.3	37.6	267	4.2	278	156	111	96	49	48.9	0.1	240	6.2	62	10	65	2640	3	6.8	5.9	136	4.3		-0.16	4.4		0.84	1.82	5.46	0.987356	37.38	67	184	18.4		36.41	250	142	24.2511	601.12	17.8745	1
0	8.25205	22	1	0	8.4	25.8	163	3.4	656	209	192	104	33.5	32	1.5	240	4.44	44.4	11	41.5	2640	3	3.9	6	130	4.5	11.56	12.04	3.8	45.752	0.75	1.4	4.2	0.708236	26.37	27	187	18.7	1010	14.44		156.5	13.0654	344.76	17.8808	1
0	2.49589	56	1	1	9	28.3	251	3.1	134	162	174	241	53.7	50.8	2.9	240	5.1	51	11	39	2640	3	6.48	5.7	131	5.3	9	9.72	4.1	39.852	0.78	1.53	4.59	0.972234	25.5	35	182	18.2	397.9	19.23	295.42	158	20.3493	572.832	17.8831	1
1	3.17808	66	1	1	11.4	34.6	221	2.8	75	175	163	176	63.4	60.3	3.1	240	5.7	57	18		2880	3	7.2	8.1	134	3		0.96	3.3		0.68	1.15	3.45	0.976942		50	165	16.5	420	30.3	147.4	155	25.0989	636.48	17.8863	1
0	6.48767	78	1	0	8.7	28.6	222	3.5	59	200	179	110	47.8	46	1.8	240	7.2	72	10	57	2640	3	8.2	7	138	4.2	9.52	9.92	3.4	33.728	0.86	1.97	5.91	1.13766	34.13	42	153	15.3	505.8	27.45	34.5	141	23.1377	724.88	17.8963	1
0	1.94795	72	1	0	10.5	32.7	110	3.8	324	173	84	93	39.7	37.8	1.9	240	6.2	62	15	121	2640	3	7.7	7.7	132	5.5		0.16	2.9		0.76	1.42	4.26	0.926339	65.54	48	195	19.5	169.08	24.62	536	155	15.7336	680.68	17.9025	1
0	2.07123	66	1	1	10.8	33.8	214	3.3	81	108	111	87	62.4	60.82	1.58	240	10.38	103.8	42.1	92.2	2640	3	7.2		137.1	4.8	8.56	9.12	5.2	47.424	0.59	0.9	2.7	1.19903	67.63	52	354	35.4	197	14.69	165	161.3	23.3764	636.48	17.9063	1
0	2.73973	85	1	0	7.9	25	190	4	322	200	69	113	46.3	44.5	1.8	210	7.53	75.3	21.5	91.5	5550	2	8.7		136	4.7	8.8	8.8	4	35.2	0.71	1.25	2.5	1.29264	56.2	26	242	24.2	498	10.74	1265	151	19.5167	769.08	17.9317	1
0	3.49315	71	1	0	9.8	31.9	198	4	211	215	302	105	53.5	53.3	0.2	240	4.9	49	10		2640	3	7.7	7	144	4.2	9.4	9.4	3.9	36.66	0.8	1.59	4.77	0.958387		42	182	18.2	634	23.08		158	21.3507	680.68	17.9489	1
1	3.05753	81	1	1	9.7	29.5	252	4.2	312	155	104	235	52.2	50.9	1.3	240	6.25	62.5	8.5	68.1	2640	3	8.5	6.3	137	3.8	9.9	9.74	4.7	45.778	0.86	2	6	1.01248	38.07	44	192	19.2	352	22.92	207	156	20.9155	751.4	17.9526	1
0	9.16712	73	1	1	9.4	29	205	3	52	140	239	399	54.9	51.5	3.4	240	4.4	44	13	37	2880	3	7.9	5.8	136	3.6	9.5	10.3	2.8	28.84	0.7	1.22	3.66	0.815636	25.27	59	230	23	457.4	25.65	40.4	155	21.436	698.36	18.0176	1
0	2.49589	78	1	1	9	26.7	244	2.9	80	177	72	115	48.8	46.5	2.3	240	13.1	131	32	73	4080	2	8.3	9	135	5.5	8.48	9.36	5.2	48.672	0.76	1.41	2.82	2.13451	54.11	49	239	23.9	772.9	20.5	312.08	149	20.945	733.72	18.0207	1
0	4.74247	83	1	0	8.6	27.3	330	3.5	154	189	83	101	48	46.85	1.15	240	7.94	79.4	16.6	82	2640	3	8.7	7.9	137.1	4.7	9.48	9.88	5.2	51.376	0.79	1.57	4.71	1.17332	49.19	46	261	26.1	173	17.62	5.67	148	21.3888	769.08	18.0261	1
0	5.32055	62	1	1	9.6	29.7	221	3.9	144	213	96	97	51.76	48.6	3.16	240	10.24	102.4	26.6	88.2	2640	3	7.1	6.4	137	6.1	8.76	8.84	4.3	38.012	0.74	1.35	4.05	1.39688	57.99	30	335	33.5	14.7	8.96	132	156	19.9704	627.64	18.0308	1
1	1.59452	60	1	1	11.4	35.6	205	4.5	95	138	151	126	48.9	47.3	1.6	240	4.6	46	7	37	2640	3	7.01	5.64	137	3.9	9.48	9.08	3.76	34.1408	0.85	1.88	5.64	0.983434	22.38	52	183	18.3	602	28.42	206	152	20.4726	619.684	18.0368	1
0	3.83288	56	1	0	10.9	33.3	266	3.7	214	176	318	153	52.4	51	1.4	240	5.3	53	10		2640	3	6.7		132	2.5	10.8	11.04	3	33.12	0.81	1.67	5.01	1.09178		67	264	26.4	178	25.38	51.34	160	19.9219	592.28	18.0469	1
1	1.70137	68	1	1	8.5	25.5	143	3.4	77	205	105	122	56.8	54.5	2.3	240	4.5	45	9	32.3	2640	3	7.6	8.8	136	3.4	9.5	9.98	4.1	40.918	0.8	1.61	4.83	0.899168	21.18	57	152	15.2	840	37.5	28.6	158	21.8314	671.84	18.0478	1
0	7.48493	55	1	0	10.2	31.6	36.6	3.5	184	189	163	117	48.4	46.4	2	240	4	40	6	33	2640	3	6.7	8.6	136	4.6		0.4	3.4		0.85	1.9	5.7	0.70226	19.79	41	137	13.7	2559.3	29.93		153	19.8214	592.28	18.0885	1
0	3.2274	73	1	0	6.2	20.4	77	4	169	144	147	101	50.5	49.7	0.8	240	7	70	19	55	2640	3	8	8.5	139	4.3	10.5	10.5	3.6	37.8	0.73	1.3	3.9	0.99564	37.63	49	204	20.4	464.36	24.02	355	158	19.9087	707.2	18.0908	1
0	4.99452	76	1	1	8.4	27.9	213	3.4	340	149	100	112	48	44.7	3.3	240	5	50	10	50	2640	3	8.3	6.4	140	4.5	9.3	9.78	3.2	31.296	0.8	1.61	4.83	0.806141	30	36	152	15.2	824	23.68		150	19.8667	733.72	18.1247	1
0	3.99452	69	1	1	12.1	38.5	142	3.6	174	124	58	106	45.9	43	2.9	240	6.06	60.6	11.4	52	2640	3	7.8	9.5	143	4.9	8.9	9.22	6.5	59.93	0.81	1.67	5.01	0.950061	32.06	48	189	18.9	177.05	25.4	26.5	149	19.3685	689.52	18.1421	1
0	2.47671	68	1	0	11.3	34	178	4.2	64	278	55	88	61.16	59.2	1.96	240	8.35	83.5	20.5	69.2	2640	3	7.7		132		10.68	10.52	6.2	65.224	0.75	1.4	4.2	1.416	45.45	45	261	26.1	182	17.24	15.8	164	22.0107	680.68	18.1441	1
0	2	80	1	0	10.6	33.2	211	3.1	105	137	125	123	80.4	78.1	2.3	240	6.6	66	18	60	2640	3	8.6	6.6	136	3.8	8.92	9.64	4.6	44.344	0.73	1.3	3.9	0.948346	39.25	23	294	29.4	329.9	7.82	396.82	150	34.7111	760.24	18.1482	1
0	2	72	1	1	10.4	33.1	273	3.5	188	172	148	107	62.6	60.3	2.3	240	8.7	87	25	70	2640	3	8	9.5	141	4.6	8.88	9.28	3.9	36.192	0.71	1.25	3.75	1.18022	48.21	40	187	18.7	399.8	21.39	341.22	153	25.7593	707.2	18.1548	1
0	7.48767	62	1	0	9	30.2	127	3.9	129	112	78	84	41.4	40.1	1.3	240	3.7	37	7	26	2640	3	7.3	7.1	140	5.1		0.08	2.8		0.81	1.67	5.01	0.645496	16.96	28	205	20.5	1144.31	13.66		145	19.0725	645.32	18.1643	1
0	9.16712	46	1	0	10.6	31	122	3.76	63	156	153	96	55.6	54.1	1.5	270	5.2	52	10	56	2880	3	6.1	7.1	143	4.6	9.8	9.992	4	39.968	0.81	1.65	4.95	1.02497	32.83	57	219	21.9	461.3	26.03	187.1	157	21.9482	539.24	18.1712	1
1	3.87123	81	1	0		24	155	3.3	166	109	222	100		54.1	0	240	6	60	17.2	61.4	2880	3	8.7	7.6	136	4.3	9.6	10.16	5.6	56.896	0.71	1.25	3.75	1.00319	39.25	172	200	20	2520	86	112	149	24.3683	769.08	18.1717	1
0	2.72603	82	1	0	9.2	30.9	254	3.6	248	151	109	88	52	51.3	0.7	240	9.7	97	22	80	2640	3	8.8	9	143	4	8.4	8.72	6.7	58.424	0.77	1.48	4.44	1.66757	51.71	23	248	24.8	86.92	9.27	1104	155	21.3528	777.92	18.1729	1
0	5.73699	63	1	1	9.7	30.8	192	3.7	58	207	301	99	54.4	54.1	0.3	240	7.8	78	18	84	2640	3	7.37	6.2	138	4.6	8.8	9.04	5.4	48.816	0.77	1.47	4.41	1.36893	50.75	26	167	16.7	848.4	15.57	232	153	23.1108	651.508	18.176	1
0	6.73973	51	1	1	10.9	32.5	204	3.8	76	155	84	158	54.7	51.4	3.3	240	5.2	52	9	63	2640	3	6.5	8.1	139	3.9	8.8	8.96	4.4	39.424	0.83	1.75	5.25	0.848081	35.54	65	194	19.4	634.7	33.51	196	156	21.121	574.6	18.1814	1
1	3.69863	70	0	0	9.7	30.7	70	3.6	145	152	74	161	60.2	58.7	1.5		4.3	43	15			3	9.4	6.2	139	3.9		0.32	2.9		0.7	1.2	3.6	0.750985	42	72	184	18.4	145.11	39.13		168	20.7979	830.96	20.5126	2
0	4.70959	37	0	1	10.3	29.3	213	3.6	102	167	53	294	69.1	64.8	4.3	240	9.9	99	35	79	2640	3	6.9	7.1	132	5	8.64	8.96	6.3	56.448	0.65	1.04	3.12	1.22749	57.83	73	222	22.2	498.8	32.88	145	172	21.9037	609.96	20.5164	2
1	1.37808	50	0	1	9.2	28.2	166	3.7	217	142	87	80	81.1	79.2	1.9	240	4.9	49	17	47	2640	3	7.9	6.6	134	4.3	8.9	9.14	3.5	31.99	0.65	1.06	3.18	0.827895	32.08	13	189	18.9	146.11	6.88	127	169	27.7301	698.36	20.5304	2
0	1.2411	51	0	0	7.1	21.9	242	3.5	356	163	209	326	66.4	62.4	4	240	5.2	52	18	35	2640	3	8	8	132	3	7.9	8.3	3.5	29.05	0.65	1.06	3.18	0.868297	27.21	18	205	20.5	241.15	8.78	152	170	21.5917	707.2	20.55	2
1	2.30411	88	0	1	11.3	33.3	99	2.6	52	134	47	129	47.2	45.9	1.3	240	6.1	61	20		2880	3	10.8	7.8	140	4.8		1.12	5.1		0.67	1.12	3.36	0.95832		68	180	18	526	37.78	194	150	20.4	954.72	20.5529	2
0	6.55342	77	0	1	9	26.4	196	3.5		208	300	101	69.2	65.6	3.6	240	5.37	53.7	15.9		2640	3	10	9	135	4.6	9.4	9.8	2.6	25.48	0.7	1.22	3.66	0.786392		44	177	17.7	483	24.86	244	160	25.625	884	20.5684	2
0	2.97808	33	0	1	8.9	28.4	372	3.8	181	332	418	183	58.5	57.5	1	240	5.46	54.6	15	42.1	2640	3	6.7		135	3.4	9.28	9.44	3.1	29.264	0.73	1.29	3.87	0.811549	29.07	25	206	20.6	426	12.14	659	160.5	22.3212	592.28	20.5773	2
0	5.60274	57	0	0	9	27.3	220	4.3	203	136	151	91	68.6	67.8	0.8	240	6.86	68.6	22.1	66.1	2640	3	8.5	7.5	138	5	9.12	8.88	5.3	47.064	0.68	1.13	3.39	0.931601	44.2	72	213	21.3	806	33.8	140	165	24.9036	751.4	20.5822	2
0	1.97808	71	0	0	10.1	30.2	186	4.3	126	162	55	101	61	59.85	1.15	240	10.15	101.5	23.8	81.9	2640	3	9.6		135	4.3	9.16	8.92	3.7	33.004	0.77	1.45	4.35	1.71786	53.67	34	241	24.1	183	14.11	108	160	23.3789	848.64	20.5918	2
1	4.56164	77	0	0	9.9	33	285	4	174	145	140	82	51.25	49.3	1.95	240	5.82	58.2	10.1		2640	3	10.1	7	138	4.5	10	10	3.2	32	0.83	1.75	5.25	1.15972		62	219	21.9	257	28.31	8.8	168	17.4674	892.84	20.6056	2
0	0.986301	66	0	1	9.3	28.7	227	3.6	167	161	106	208	75.4	72.1	3.3	240	6.1	61	23	49	2640	3	9.2	8.4	136	4.3	8.5	8.82	4.8	42.336	0.62	0.98	2.94	0.801686	36.5	44	220	22	8.8	20	358	168	25.5456	813.28	20.6111	2
1	6.68493	76	0	0	8.1	25.8	116	4	86	106	47	105	68.8	64.9	3.9	240	8.96	89.6	24.6	78.9	2640	3	10	8.6	137	6	8.24	8.24	5.9	48.616	0.73	1.29	3.87	1.22408	52.2	45	219	21.9	501	20.55	146	172	21.9375	884	20.6228	2
1	2.60548	75	0	1	10.5	30.6	182	3.5	125	225	265	188	67.68	66.42	1.26	240	7.1	71	30		2640	3	9.9	6.6	130	2.8		0.4	4.7		0.58	0.86	2.58	0.855837		75	231	23.1	118	32.47		157	26.9463	875.16	20.6376	2
0	1.70959	76	0	0	6.5	20.5	62	4.2	152	136	66	95	76.1	75.4	0.7	240	11.15	111.5	38.9	120.2	5520	2	10		137	6.5	8.36	8.2	3.9	31.98	0.65	1.05	2.1	1.55121	79.37	75	199	19.9	1038	37.69	736	166	27.3625	884	20.642	2
0	4.23836	66	0	1	11.8	34.4	209	3.6	89	259	256	103	75	71	4	240	5.8	58	17	43	2640	3	9.27	7.31	132	4.4	9.28	9.6	6.88	66.048	0.71	1.23	3.69	0.967023	30.63	72	227	22.7	445.2	31.72	177	154.5	29.7441	819.468	20.6468	2
0	5.73973	78	0	0	11.6	35.7	263	4	109	188	134	92	68.8	65.3	3.5	240	6.89	68.9	17.9	68.5	2640	3	10.2		135	6.3	8.68	8.68	4.4	38.192	0.74	1.35	4.05	0.994857	43.22	45	280	28	128	16.07	345	167	23.4142	901.68	20.6571	2
0	6.23014	50	0	1	10.8	34.9	240	4	84	185	207	33	86.7	82.8	3.9	240	6.7	67	23	66	2640	3	8.07	8.2	142	3.3	9.08	9.08	7.1	64.468	0.66	1.07	3.21	1.07588	44.54	84	230	23	84.5	36.52	178	159	32.7519	713.388	20.6649	2
1	4.27671	77	0	0	10.9	32.8	146	3.3	239	133	50	86	73.2	72.22	0.98	240	9.01	90.1	34.7	75.8	2640	3	10.1	7.6	135	5.5	8.4	8.96	3.5	31.36	0.61	0.95	2.85	1.21108	55.85	59	158	15.8	309	37.34	215	170	24.9896	892.84	20.6696	2
0	7.23836	54	0	0	10.4	30.7	229	4.5	223	245	274	105	64	62.1	1.9	270	6.4	64	18	48	2640	3	8.4	7.4	138	5.3		-0.4	5		0.72	1.27	3.81	0.917541	33.74	33	207	20.7	594.06	15.94	65.5	170	21.4879	742.56	20.6714	2
0	2.74795	75	0	0	11.4	34	220	4.3	69	194	174	98	57.9	56	1.9	240	10.17	101.7	26.1	83.4	2640	3	10.02	6.6	141	3.81	9.28	9.04	6.1	55.144	0.74	1.36	4.08	1.39196	55.51	203	209	20.9	460.6	97.13	117.11	163	21.0772	885.768	20.6931	2
0	5.9863	62	0	1	9.1	27.5	153	3.6	144	132	108	219	60.6	57.3	3.3	240	4.9	49	10	47	2640	3	9.08	7.2	135	4.6	8.36	8.68	4.5	39.06	0.8	1.59	4.77	0.958387	28.58	38	162	16.2	818.9	23.46	88.9	158	22.9531	802.672	20.7068	2
0	5.48767	77	0	0	10.4	32.1	208	3.8	77	135	94	115	52.8	50.6	2.2	240	10.7	107	32	73	2640	3	10.2	6.7	135	4.6	9	9.16	6.4	58.624	0.7	1.21	3.63	1.62652	53.92	45	287	28.7	324	15.68	550	172	17.1038	901.68	20.7283	2
1	1.11507	70	0	1	9.1	29.2	248	2.8	56	139	119	154	59.5	57	2.5	240	4.6	46	14		2640	3	9.7		141	4		0.96	4.5		0.7	1.19	3.57	0.83486		38	158	15.8	616	24.05	139	170	19.7232	857.48	20.7521	2
1	5.70137	61	0	0	8.5	26.2	125	3.7	51	144	86	154	58.4	55.4	3	240	5.75	57.5	16.6	69	2640	3	9.03	7.9	139	3.97		0.24	1.7		0.71	1.24	3.72	0.834741	42.32	71	197	19.7	206.6	36.04	340	163	20.8514	798.252	20.7551	2
0	1.4	58	0	0	10.4	31	164	3	147	173	132	279	74	71.3	2.7	240	3.8	38	12	27	2640	3	8.8	6.8	140	3.4	7.8	8.6	1.9	16.34	0.68	1.15	3.45	0.594373	19.96	46	168	16.8	140.54	27.38	459	160	27.8516	777.92	20.7593	2
0	4.24384	68	0	0	10.8	31.1	290	4.4	292	288	1437	234	60.2	58.2	2	240	6.76	67.6	13.7	56.6	2640	3	9.6	7.7	136	3.2	11.2	10.88	1.1	11.968	0.8	1.6	4.8	1.02909	35.61	13	160	16	528	8.13	96.4	165	21.3774	848.64	20.7598	2
0	3.99726	63	0	1	10.3	31.5	381	3.1	196	130	172	141	60	57	3	240	3.6	36	11	36	2640	3	9.2	6.7	131	5	9.9	10.62	3.6	38.232	0.69	1.19	3.57	0.57812	23.5	64	207	20.7	964	30.92		168	20.1956	813.28	20.7743	2
0	2.49589	56	0	0	8.8	27.5	152	2.4	223	109	90	93	60	58.5	1.5	240	4.4	44	12	39	2640	3	8.7	6.4	137	3.3	8.24	9.52	4.1	39.032	0.73	1.3	3.9	0.79595	25.71	42	177	17.7	295.7	23.73	78.07	177	18.6728	769.08	20.7877	2
0	1.2137	65	0	1	11.5	34.7	143	3.6	349	100	105	126	57.4	55.2	2.2	240	8	80	21	69	2640	3	9.4	7.8	139	4.7	9.2	9.52	3.9	37.128	0.74	1.34	4.02	1.1253	45.46	40	171	17.1	334	23.39	92.8	170	19.1003	830.96	20.8014	2
0	3.24658	53	0	0	11	32.8	198	4.3	55	177	127	91	64.9	63	1.9	240	10.43	104.3	22.7	97.9	5520	2	8.52	10.1	136	5.02	8.96	8.72	4.7	40.984	0.78	1.52	3.04	1.47458	60.43	91	227	22.7	161.8	40.09	112	165	23.1405	753.168	20.8069	2
0	6.9863	52	0	1	8.9	28	233	3.6	130	128	76	94	59.2	56.8	2.4	240	8.3	83	33	64	2640	3	8.4	10.3	139	4.9		0.32	4.4		0.6	0.92	2.76	1.00222	49.29	25	228	22.8	320.12	10.96		160	22.1875	742.56	20.8194	2
0	6.23014	49	0	1	10.3	31.5	178	3.9	78	171	123	127	70.1	67.9	2.2	240	6.9	69	24	59	2640	3	8.22	7.6	138	4.8	8.2	8.28	4.5	37.26	0.65	1.06	3.18	1.09724	41.92	43	195	19.5	325.9	22.05	371	169	23.7737	726.648	20.845	2
0	2.2274	51	0	1	9.2	28.7	143	4	237	212	100	96	53.7	51.6	2.1	240	7.55	75.5	23.9	103.7	2640	3	8.4	8.3	133		5.64	5.64	5.8	32.712	0.68	1.15	3.45	1.16347	62.63	44	247	24.7	378	17.81	447	156	21.2032	742.56	20.861	2
1	5.23288	68	0	1	9	25.5	168	3.41	50	135	142	106	72.3	69.8	2.5	270	5.2	52	15	43	2880	3	9.7	6.2	141	3.3	9.1	9.572	2.9	27.7588	0.71	1.24	3.72	0.888109	29.39	31	159	15.9	559.5	19.5	119.5	175	22.7918	857.48	20.8681	2
0	3.07945	71	0	0	8.8	28.5	152	3.8	125	131	78	134	53.1	50.5	2.6	240	7.15	71.5	21.6	51		3	9.93	7.2	138	4.42	7.24	7.4	4.7	34.78	0.7	1.2	3.6	0.985523		77	168	16.8	531.7	45.83	539	156	20.7512	877.812	20.8743	2
0	1.21644	59	0	0	7.9	24.9	223	4.2	215	128	127	150	59.4	58.4	1	240	4.2	42	7	40	2640	3	9.1	8.2	141	4.5	10.1	9.94	3.7	36.778	0.83	1.79	5.37	0.72065	23.58	70	194	19.4	599	36.08	52.8	160	22.8125	804.44	20.8868	2
0	4.94795	54	0	1	11.4	34.2	204	3.9	182	204	74	142	61.2	58.5	2.7	240	4.6	46	10	63	2640	3	8.7		133	3.2		0.08	4.7		0.78	1.53	4.59	0.893388	35.79	60	217	21.7	275.71	27.65	461.6	175	19.102	769.08	20.8893	2
0	1.3863	65	0	0	12.8	39.3	267	4.2	140	203	224	105	63.5	60.7	2.8	240	4.1	41	12		2640	3	9.5	7.8	142	4.9		-0.16	5		0.71	1.23	3.69	0.732827	40.08	71	205	20.5	347.1	34.63	419	159	24.0101	839.8	20.8898	2
0	2.73151	44	0	1	10	30.2	202	3.5	344	161	68	186	74.2	72.65	1.55	240	5.4	54	22		2640	3	7.9	7.8	139	3.9	8.4	8.8	5.5	48.4	0.59	0.9	2.7	0.704372		31	291	29.1	15.4	10.65	176.1	175	23.7224	698.36	20.9032	2
1	8.86575	66	0	0	10.9	33.1	207	2.72	51	171	184	190	47.5	46	1.5	240	5.8	58	18	55	2880	3	9.6	6.3	133	4.7	9.7	10.724	3.3	35.3892	0.69	1.17	3.51	0.941457	36.62	60	191	19.1	265	31.41	40.1	159	18.1955	848.64	20.9142	2
0	3.99452	61	0	1	9.8	30.8	242	4.3	129	93	117	128	102.86	99.64	3.22	240	6.08	60.8	25.3	56.9	2640	3	9.2		140.8	4.1	9.12	8.88	5.4	47.952	0.58	0.88	2.64	0.764559	41.26	32	232	23.2	232	13.79	423	171	34.0754	813.28	20.9191	2
1	4.06575	79	0	0	9.5	30.1	152	3.5	136	113	97	99	68	64.7	3.3	240	8.6	86	23	74	2640	3	10.61	7.9	137	4.8	11.96	12.36	4.4	54.384	0.73	1.32	3.96	1.40722	49	43	236	23.6	417.7	18.22	825	155	26.9303	937.924	20.9257	2
0	5.78356	52	0	0	11.3	33.9	201	3.6	64	154	99	83	55.6	54.2	1.4	240	6.1	61	15	49	2640	3	8.59	7	140	3.9	7.6	7.92	6.1	48.312	0.75	1.4	4.2	1.14013	32.5	67	191	19.1	444.2	35.08	280	162.5	20.5254	759.356	20.9322	2
0	8.25479	64	0	0	9.5	28.7	173	4	178	164	75	89	55.8	52.4	3.4	240	7.37	73.7	19	74.6	2640	3	9.5	8.7	130	6	9.16	9.16	5.9	54.044	0.74	1.36	4.08	1.05498	46.76	75	265	26.5	122	28.3	139	163	19.7222	839.8	20.9394	2
0	1.23288	65	0	1	9.6	29	204	4.1	132	158	360	58	65.9	65.1	0.8	240	5.3	53	15	55	2640	3	9.6	8.8	140	3.2	12.4	12.32	4.7	57.904	0.72	1.26	3.78	0.786688	34.92	39	215	21.5	737.49	18.14	9.2	164	24.2043	848.64	20.967	2
0	1.53425	81	0	0	12	35.2	141	4.5	202	171	124	85	53.3	51.45	1.85	240	13.47	134.7	45.6		2640	3	10.8		127	7.4	14.12	13.72	9.5	130.34	0.66	1.08	3.24	1.63603		69	207	20.7	1000	33.33	10	167	18.4481	954.72	20.9761	2
0	1.48219	74	0	1	7.9	25.4	161	3.4	147	114	78	122	71	65.9	5.1	240	7.6	76	21		2640	3	10.3	7.7	137	4.2	9.3	9.78	5	48.9	0.72	1.29	3.87	1.06378		79	193	19.3	263.39	40.93	155.2	165	24.2057	910.52	20.9815	2
0	1.74795	49	0	1	11	34.6	250	3.3	102	161	216	106	70.3	67.6	2.7	240	9.3	93	31	76	2640	3	8.4	9.1	132	5.2	8.64	9.2	8.2	75.44	0.67	1.1	3.3	1.3585	54.21	24	345	34.5	460	6.96	415.5	158	27.079	742.56	20.985	2
0	2.47671	67	0	0	9.2	29.6	132	4.2	216	148	52	74	53.74	53.4	0.34	240	5.61	56.1	12.5		2640	3	9.8		140		8.96	8.8	4.4	38.72	0.78	1.5	4.5	1.04229		57	211	21.1	473	27.01	326	167	19.1473	866.32	20.9869	2
1	5.13425	75	0	1	9.7	30	178	4	146	249	144	92	79.1	78.2	0.9		4.8	48	24			3	10.4	4.8	137	4.6		0	4		0.73	1.29	3.87	0.849698	34	62	243	24.3	122.28	25.51	878.2	168	27.7069	919.36	21.001	2
0	2.54521	55	0	1	11.4	34.9	142	3.9	262	171	38	182	74.9	72.5	2.4	240	5.12	51.2	15.1	64.9	2640	3	8.9	8.1	134	6.8	9.1	9.18	3.7	33.966	0.71	1.22	3.66	0.869638	39.43	74	230	23	476	32.17	79.2	168	25.6874	786.76	21.0132	2
0	3.08493	63	0	0	11	34		4.5	122	244	220		80	79	1	240	6.39	63.9	21	61.3	2640	3	9.5		137	3.9	8.52	8.12	4	32.48	0.67	1.11	3.33	0.990957	41.26	45	246	24.6	387	18.29	340	167	28.3266	839.8	21.0194	2
0	7.48493	67	0	1	11.3	36.9	272	4.4	104	158	272	167	81.2	78.1	3.1	240	6.12	61.2	21.4	58.7	2640	3	9.8		137	8	9.68	9.36	4.9	45.864	0.65	1.05	3.15	0.826019	40.15	75	239	23.9	238	31.38	74.2	165	28.6869	866.32	21.0229	2
1	3.81096	77	0	0	9.2	28.5	88	4	58	160	114	97	47.9	46.5	1.4	240	6.07	60.7	12.7	41	2640	3	10.61		138	4.11	10.64	10.64	5.3	56.392	0.79	1.56	4.68	0.93496	27.67	75	207	20.7	381.8	36.23	1130	160.5	18.0511	937.924	21.0265	2
0	0.99726	53	0	1	10	29.5	259	2.7	143	134	174	877	51.1	48.3	2.8	240	8.7	87	21	74	2640	3	8.8	6.8	120	4.1	8.6	9.64	3.7	35.668	0.76	1.42	4.26	1.47966	48.04	46	224	22.4	709.2	20.54	210.29	157	19.5951	777.92	21.0377	2
0	7.48493	39	0	1	7.5	23.8	200	3.7	245	121	83	111	83.9	82.2	1.7	240	4.97	49.7	21.5	41.1	2640	3	7.7	4.2	138	4.6	7.8	8.04	3	24.12	0.57	0.84	2.52	0.643172	31.66	39	196	19.6	503	19.9	174	177	26.2377	680.68	21.0489	2
1	2.4137	69	0	1		29	171	3.7	143	205	149	121		71.4	0	240	6.1	61	23.1	57.1	2880	3	10	6.7	137	5.3	9.2	9.44	5.6	52.864	0.62	0.97	2.91	0.9419	40.25	64	251	25.1	720	25.5	42.3	171.3	24.3323	884	21.0684	2
1	1.83288	71	0	1	10.1	31	83	3.4	166	123	166	134	58.2	55.7	2.5	240	7.1	71	18		2640	3	10.2	6.6	142	4.5		0.48	4		0.75	1.37	4.11	1.28602		112	194	19.4		57.73	244	165	20.4591	901.68	21.0755	2
0	2.49589	76	0	0	9.3	28.1	184	2.9	88	145	86	121	56.7	54.9	1.8	240	7.8	78	16	62	2640	3	10.6	9	137	4.1	8.8	9.68	5.2	50.336	0.79	1.58	4.74	1.42153	39.67	107	176	17.6	872.4	60.8	334.92	150	24.4	937.04	21.077	2
0	4.24658	67	0	1	10.2	32	94	3.6	155	125	45	80	64.2	61.9	2.3	240	6.1	61	18.3	55.8	2640	3	9.9	5.8	141	4.2	8.2	8.52	3.6	30.672	0.7	1.2	3.6	0.865467	37.27	13	229	22.9	60.6	5.68	380	166	22.4633	875.16	21.0904	2
0	3.24658	45	0	1	8.6	26.2	244	3.2	254	121	86	110	63.8	57.8	6	240	5.6	56	27		2640	3	8.2	7.7	137	5.5	8.6	9.24	3.1	28.644	0.52	0.73	2.19	0.66101		25	195	19.5	194	12.82	82.41	165	21.2305	724.88	21.0955	2
1	2.87123	71	0	1	12	36.6	72	4.1	75	121	63	76	64.4	62	2.4	240	8.21	82.1	26.3	97.9	2640	3	10.22	10.3	139	4.38	8.88	8.8	4.6	40.48	0.68	1.14	3.42	1.24426	61.44	97	329	32.9	125.1	29.48	189	168	21.9671	903.448	21.1098	2
0	5.74247	69	0	0	9.4	29.8	263	4.3	255	115	103	105	74.6	73	1.6	240	6.5	65	20	53	2640	3	10.1	8.6	147	3.7	9.5	9.26	4.3	39.818	0.69	1.18	3.54	0.905753	37	52	301	30.1	162	17.28	327	165	26.8136	892.84	21.1312	2
0	3.24658	59	0	1	7.8	25.3	245	3.7	74	150	145	142	60.9	58.9	2	240	5.9	59	15.7	49.8	2640	3	9.36	6.3	134	4.81	9.08	9.32	4.4	41.008	0.73	1.32	3.96	0.869847	33.13	39	206	20.6	382.1	18.93	50.59	163	22.1687	827.424	21.1312	2
1	1.82192	66	0	0	10.8	33.2	232	4	202	189	193	87	77.8	76	1.8	240	3.5	35	8	27	2640	3	9.92	6.7	140	3.2	7.8	7.8	3	23.4	0.77	1.48	4.44	0.709083	17.83	55	219	21.9	524.5	25.11	262	176.3	24.4517	876.928	21.144	2
0	1.97808	71	0	1	10.4	31.4	224	4.3	157	182	115	88	62.25	59.85	2.4	240	7.27	72.7	17.4	52.3	5520	2	10.3		133		9.44	9.2	3.5	32.2	0.76	1.43	2.86	1.26877	35.27	44	219	21.9	213	20.09	197	158	23.9745	910.52	21.1503	2
0	1.54795	69	0	0	10.7	31.5	197	3.7	326	122	44	130	58.4	56.6	1.8	240	4.1	41	9	60	2640	3	10.2		134	4.2		0.24	5.8		0.78	1.52	4.56	0.812028	33.71	95	172	17.2	359.82	55.23	794.9	170	19.5848	901.68	21.1835	2
0	1.74795	72	0	0	9.9	30.3	97	3.2	99	100	49	95	51.1	49.3	1.8	240	7.4	74	22	69	2640	3	10.4	6.2	137	4.5	8.4	9.04	2.2	19.888	0.7	1.21	3.63	1.1767	45.71	63	236	23.6	310.4	26.69	139.1	163	18.5555	919.36	21.1874	2
1	1.76986	52	0	1	7.1	21.7	182	3.3	181	139	73	109	72.12	68.72	3.4	240	7.43	74.3	26	62.6	2640	3	8.9		139		7.8	8.36	5.3	44.308	0.65	1.05	3.15	0.96687	44.79	19	202	20.2	162	9.41	790	161	26.5113	786.76	21.2068	2
0	7.23836	57	0	0	10.6	33.1	106	4.3	248	109	47	161	47.14	46.3	0.84	240	7.92	79.2	15.2	54	2640	3	9.34	7.6	138	4.63	8.44	8.2	4.1	33.62	0.81	1.65	4.95	1.18644	35.65	105	223	22.3	1125.5	47.09	369	158	18.5467	825.656	21.2089	2
0	2.24658	53	0	1	10.9	33.3	296	3.3	54	146	173	130	70.6	67.6	3	240	7.7	77	24	86	2640	3	9	7	137	2.8	8.12	8.68	3.4	29.512	0.69	1.17	3.51	1.19483	54.63	46	335	33.5	115.4	13.73	342.19	171	23.1182	795.6	21.2168	2
0	8.2274	70	0	0	9.8	30.6	219	3.8	129	176	152	85	89	88	1	240	5.4	54	19	53	2640	3	10.3		136	4.6		0.16	3.5		0.65	1.04	3.12	0.833545	36.04	72	205	20.5	278	35.12	37.3	185	25.7122	910.52	21.2415	2
0	2	71	0	0	9.7	29.4	153	3.2	160	92	44	93	63	59.3	3.7	240	8.1	81	25	64	2640	3	10.4	7.2	137	5.4	7.8	8.44	6.1	51.484	0.69	1.18	3.54	1.08735	45.21	41	285	28.5	249.7	14.39	621.56	155	24.6826	919.36	21.2498	2
0	3.68219	59	0	1	10.8	33.2	162	3.8	78	137	132	99	57.8	54	3.8	240	6.6	66	16	71	2640	3	9.52	7.9	133	5.6	8.12	8.28	3.4	28.152	0.76	1.42	4.26	1.16305	43.29	78	171	17.1	377.8	45.61	469	159	21.3599	841.568	21.2505	2
1	3.86027	70	0	1	8.8	28.2	197	2.97	64	233	64	65	65	63.9	1.1	240	11.8	118	48	122	2880	3	10.3	5.2	139	5.1	10.8	11.624	5.8	67.4192	0.59	0.9	2.7	1.48284	84.85	76	246	24.6	241.6	30.89	74.1	165	23.4711	910.52	21.2527	2
1	9.1863	67	0	0	9.2	28.1	89	3.7	135	190	107	67	62.8	59.5	3.3	240	5.95	59.5	21.9	50.5	2640	3	10.1	7.5	144	4.5	8.16	8.4	6	50.4	0.63	1	3	0.792475	36.58	42	210	21	811	20	286	163	22.3945	892.84	21.2656	2
0	1.48493	48	0	1	12	35	208	2.4	412	113	91	129	57.6	55.8	1.8	240	7.4	74	22		2640	3	8.7	7.5	126	3.4	8.9	10.18	8.3	84.494	0.7	1.21	3.63	1.01715		50	129	12.9	973.37	38.76	329.3	168	19.7704	769.08	21.2749	2
1	1.47123	53	0	0	9.1	28.6	224	4.2	300	139	76	74	51.5	49.5	2	240	8.38	83.8	23.5	74.6	2640	3	9.1		138	5.7	9.36	9.2	6	55.2	0.72	1.27	3.81	1.14943	49.43	31	229	22.9	518	13.54	872	159	19.5799	804.44	21.2884	2
1	1.31507	66	0	1	11	32.9	204	4.1	67	188	246	135	56.2	54.8	1.4	240	3.8	38	9	35	2640	3	10.1		140	3.8	10	9.92	3.1	30.752	0.76	1.44	4.32	0.635152	22.13	48	197	19.7	307.8	24.37	49.5	170	18.9619	892.84	21.2904	2
0	3.90411	61	0	0	7	22	110	4.1	146	240	81	86	75.5	74.9	0.6	240	6.7	67	20	60	2640	3	9.72	5.8	143	5.7	8.32	8.24	4.3	35.432	0.7	1.21	3.63	1.08128	40.29	62	305	30.5	281.4	20.33	391	173	25.0259	859.248	21.3064	2
0	1.19452	49	0	0	11.8	36.5	190	4	261	128	65	89	108.05	107.35	0.7	240	10.29	102.9	37.6		9840	1	8.8		138	4.8	7.96	7.96	5.5	43.78	0.63	1.01	1.01	1.41105		44	230	23	44	19.13	518	169.6	37.3207	777.92	21.3105	2
0	2.2274	71	0	1	10.5	33	188	4.5	118	209	291	82	76.5	73.3	3.2	240	7.49	74.9	18.7	91.9	2640	3	10.5	7.7	136		8.16	7.76	7.1	55.096	0.75	1.39	4.17	1.28254	54.59	27	278	27.8	236	9.71	752	160	28.6328	928.2	21.3126	2
1	2.32603	67	0	1	10	30.3	201	2.7	21	141	134	136	56.44	53.72	2.72	240	7.3	73	18		2880	3	10.2	7.2	134	5.4		1.04	6.5		0.75	1.4	4.2	1.25906		55	152	15.2	686	36.18	11.1	165	19.7319	901.68	21.3131	2
0	3.74795	75	0	0	10.5	33.1	141	3.7	254	201	70	172	55.1	52.2	2.9	240	8.6	86	26	86	2640	3	10.8	8.2	141	4.6	9	9.24	4.9	45.276	0.7	1.2	3.6	1.15131	56	27	295	29.5	34	9.15	110	170	18.0623	954.72	21.3265	2
0	6.73973	73	0	0	10.4	33.2	168	3.6	121	266	140	146	69.3	66.2	3.1	240	6.9	69	13	54	2640	3	10.7	8.1	139	5.1	10.4	10.72	3.1	33.232	0.81	1.67	5.01	1.05847	34.13	47	171	17.1	467.1	27.49	56	153.6	28.0592	945.88	21.3293	2
0	2.08219	55	0	0	9.3	29.4	145	3.6	151	97	68	81	63.4	60.3	3.1	240	7.6	76	26	109	2640	3	9.3	8.7	134	4.3	9	9.32	3.8	35.416	0.66	1.07	3.21	0.992621	66.13	28	146	14.6	505.62	19.18	32.5	168	21.3648	822.12	21.3435	2
0	3	55	0	1	9.5	29.2	299	3.5	323	193	143	308	61.4	58.5	2.9	240	8	80	29		2640	3	9.3	6.9	134	4.9	9.4	9.8	3.6	35.28	0.64	1.01	3.03	1.01184		61	255	25.5	25.04	23.92		168	20.727	822.12	21.3483	2
0	10.9918	64	0	0	9.5	30	205	3.8		183	143		67	67	0	240	6.79	67.9	20.5	68.3	2640	3	10		142	4.4	10.2	10.36	4.4	45.584	0.7	1.2	3.6	1.08857	44.38	99	282	28.2	64	35.11	275	158	26.8386	884	21.35	2
0	5.2411	73	0	1	10.3	31.4	144	3.7	364	98	61	153	64.8	60.8	4	240	7.69	76.9	22	67	2640	3	10.7	6.2	133	5.8	8.32	8.56	2.5	21.4	0.71	1.25	3.75	1.06271	44.91	33	202	20.2	264	16.34	199	169	21.2878	945.88	21.3629	2
1	7.12329	66	0	1	11.5	34.4	213	4.2	162	163	121	86	69.2	67.4	1.8	240	7.73	77.3	17	58.5	2640	3	10.2	6.4	132	4.9	9.6	9.44	4.3	40.592	0.78	1.51	4.53	1.37746	38.53	74	213	21.3	338	34.74	87.6	159	26.6603	901.68	21.3643	2
0	6.73151	65	0	0	8.2	25.3	170	3.9	106	169	137		73.5	71	2.5	240	5.7	57	17	51	2640	3	10.1	7.4	139	5.3	8.4	8.48	3.5	29.68	0.7	1.21	3.63	0.944969	34.25	72	239	23.9	376.8	30.13	625	163	26.7229	892.84	21.3688	2
1	1.97534	55	0	1	10.9	32.2	142	3.9	106	157	49	161	54.7	52.4	2.3	240	6.4	64	14	56	2640	3	9.4	7	135	3.9	8.72	8.8	4	35.2	0.78	1.52	4.56	1.17331	35.33	61	178	17.8	518.2	34.27	54.2	162	19.9665	830.96	21.387	2
0	1.48493	37	0	1	10.8	34.4	183	3.4	514	133	51	117	93	88.8	4.2	240	5.3	53	22		2640	3	8	4.9	140	4.5	9.4	9.88	3.8	37.544	0.58	0.88	2.64	0.688027		51	265	26.5	204.91	19.25	135.3	180	27.4074	707.2	21.4044	2
1	1.76438	65	0	1	9.7	29.8	114	3.5	489	145	119	90	69.3	67	2.3	240	7.5	75	40	70	2640	3	10.1	7.5	138	3.7	8.2	8.6	5.4	46.44	0.47	0.63	1.89	0.769574	55.21	62	237	23.7	385.3	26.16	193	162	25.5296	892.84	21.4152	2
0	1.71233	61	0	0	7.3	21.9	45	3.9	452	214	153	99	45.5	44	1.5	240	10	100	22	90	2640	3	9.9	10.9	141	3.9	9	9.08	4.6	41.768	0.78	1.51	4.53	1.41792	56.42	159	179	17.9	8300	88.83	569	159	17.4044	875.16	21.4256	2
0	8.72877	65	0	0	9.5	29.8	167	4.2	123	252	64	74	62.6	61.3	1.3	240	7.41	74.1	21.6	66.2	2640	3	10.2	8.1	140	5.4	8.88	8.72	5	43.6	0.71	1.23	3.69	1.18882	44.23	53	249	24.9	48.1	21.29	273	169	21.4628	901.68	21.4467	2
0	1.24658	61	0	1	11.2	34.4	235	3.3	99	181	126	116	62.6	59.3	3.3	240	11.6	116	38	84	2640	3	9.9	10.4	136	4.8	7.92	8.48	9.2	78.016	0.67	1.12	3.36	1.6709	62.33	32	208	20.8	135.2	15.38	284.11	159	23.4564	875.16	21.4568	2
0	2.23836	70	0	1	11.8	34.2	278	4	115	127	100	129	58.6	56.2	2.4	240	7.1	71	19	64	2640	3	10.6	8.6	133	4.4	9.3	9.3	4.5	41.85	0.73	1.32	3.96	1.26275	41.79	74	253	25.3	86.13	29.25	132	165	20.6428	937.04	21.4578	2
1	2.28219	70	0	0	7.8	25	154	3.4	59	144	170	139	61.4	57.9	3.5	240	11.3	113	23.6	77.7	2640	3	10.66	10.8	133	6	10.88	11.36	5.9	67.024	0.79	1.57	4.71	1.59874	52.12	80	185	18.5	1475	43.24	38.06	164	21.5274	942.344	21.4855	2
0	3.74247	50	0	0	11.2	35	90	4.5	48	128	88	104	76.8	74.3	2.5	240	8.09	80.9	23.2	68.1	2640	3	9.13	9.3	138	4.7	6.96	6.56	9.4	61.664	0.71	1.25	3.75	1.29411	46.18	47	324	32.4	19.6	14.51	701	173.5	24.6825	807.092	21.4938	2
0	3.18904	77	0	0	10.7	33.9	129	4.2	82	159	117	97	61.8	61.3	0.5	240	6	60	15	82	5280	2	11.2	7.1	138	5.7	8.84	8.68	4.4	38.192	0.75	1.39	2.78	1.06082	48.02	40	237	23.7	409	16.88	109	166	22.2456	990.08	21.5095	2
0	7.23836	62	0	0	9.9	30.4	197	3.4	74	99	115	302	55.2	51.5	3.7	240	7.54	75.4	16	69.4	2640	3	10.1	7.8	135	5.5	8.72	9.2	5.8	53.36	0.79	1.55	4.65	1.1187	42.95	62	204	20.4	623.2	30.39	123	167	18.4661	892.84	21.5216	2
1	4.47397	73	0	1	11.5	35.5	176	3.68	51	179	50	117	70.3	68	2.3	240	6.5	65	21	63	2880	3	10.9	6.1	139	4.5	9.2	9.456	5.1	48.2256	0.68	1.13	3.39	1.01514	42.08	75	224	22.4	121.6	33.48	309.2	178	21.4619	963.56	21.5316	2
1	6.51507	61	0	0	9	26.3	145	3.9	250	160	141	140	70.55	69	1.55	240	10.19	101.9	33.4		2640	3	10	10	136	6	8.76	8.84	6.8	60.112	0.67	1.12	3.36	1.29764		63	236	23.6	402		699	172	23.3234	884	21.5364	2
0	7.73425	78	0	0	9.2	29.2	204	4	152	172	76	119	57.35	54.5	2.85	240	12.11	121.1	35.9	105.8	2640	3	11.3	11	136	4.7	9.56	9.56	8.5	81.26	0.7	1.22	3.66	1.56255	71.49	56	208	20.8	435	26.92	443	172	18.4221	998.92	21.5427	2
0	4.98082	50	0	1	11.9	34.2	170	3.7	236	130	129	136	73.5	70	3.5	240	7.2	72	23	72	2640	3	9.2	5.6	132	4.9	9.4	9.64	4.8	46.272	0.68	1.14	3.42	1.18422	47.5	51	174	17.4	840	29.31		173	23.3887	813.28	21.5583	2
1	5.25205	67	0	1	13.4	37	85	3.29	58	99	94	139	69.8	67.4	2.4	240	6.2	62	17	63	2880	3	10.5	6.8	133	4	10	10.568	3	31.704	0.73	1.29	3.87	1.04853	39.96	233	234	23.4	769.7	99.57	38.5	162	25.6821	928.2	21.5606	2
0	1.99726	55	0	1	11.5	34.6	240	3.9	185	163	83	200	58	55	3	240	10.7	107	33		2640	3	9.6	8.1	131	5.7	9	9.08	5.7	51.756	0.69	1.18	3.54	1.60287		109	234	23.4	127.47	46.58	244.1	166	19.9594	848.64	21.5734	2
0	1.66575	59	0	1	10.2	30.7	81	3.5	383	105	147	194	63	60	3	240	10.8	108	34	108	2640	3	9.9	9.2	134	5.6	9	9.4	5.8	54.52	0.69	1.16	3.48	1.38452	71	44	180	18	464	24.44	73.18	168	21.2585	875.16	21.5736	2
0	3.99452	72	0	0	9.2	26.7	205	3.6	251	145	180	138	58	55	3	240	5.4	54	16		2640	3	10.9	7.3	138	3.8	10.3	10.62	3.5	37.17	0.7	1.22	3.66	0.789847		66	232	23.2	155	28.45		161	21.2183	963.56	21.5844	2
1	1.98904	51	0	1	8	26.2	190	2.9		140	139	217	63.35	59.1	4.25	240	8.2	82	30		2640	3	9.3	9.9	138	4.1	7.6	8.48	5.5	46.64	0.63	1.01	3.03	1.23734		36	211	21.1	597.76	17.06	471.1	162	22.5194	822.12	21.5883	2
0	4.99452	56	0	1	7.9	25.1	379	3.6	181	169	202	260	97.6	95.24	2.36	240	7.62	76.2	31.8	69.7	2640	3	9.7	9.2	138	5.4	8.36	8.68	5.6	48.608	0.58	0.87	2.61	0.910966	51.02	34	319	31.9	82.3	10.66	112	186.5	27.3818	857.48	21.6177	2
0	3.24658	85	0	0	10.8	32.4	167	4	75	126	75	98	58.8	55.8	3	240	7.97	79.7	18.3	64	2640	3	11.96	7.2	137	4.06	8.52	8.52	6.4	54.528	0.77	1.47	4.41	1.15499	41.8	42	175	17.5	706.8	24	421	162	21.262	1057.26	21.6278	2
0	0.99726	58	0	1	9.5	28.6	295	4.1	93	125	177	221	82.9	79.4	3.5	240	5.5	55	16	65	2640	3	9.9	5.7	131	5	9.16	9.08	3.9	35.412	0.71	1.23	3.69	0.925695	40.08	64	331	33.1	1017.6	19.34	165.08	162	30.2545	875.16	21.628	2
0	6.49041	67	0	1	10.5	30.9	130	3.9	136	200	161	180	73.6	72.7	0.9	240	8.4	84	21	65	2640	3	10.6	8.3	138	3.6	9.3	9.38	3.7	34.706	0.75	1.39	4.17	1.18734	43.79	37	247	24.7	109.57	14.98	418	158	29.1219	937.04	21.6322	2
1	1.56164	40	0	1	10.7	31.6	128	2.5	212	140	164	234	56	54.1	1.9		6.7	67	14		2640	3	8.6	9	130	5.2		1.2	3.9		0.79	1.57	4.71	1.01632		60	147	14.7	544.71	40.82	143.8	160	21.1328	760.24	21.6466	2
0	6.73973	76	0	0	8.1	26.2	217	3.7	61	181	222	162	72.3	70.7	1.6	240	3.7	37	9.5	28	2640	3	11.3	7	142	3.6	9.2	9.44	2.3	21.712	0.74	1.36	4.08	0.613295	19.13	57	322	32.2	17.5	17.7	143	151	31.0074	998.92	21.6515	2
0	1.48493	47	0	1	10.5	32.4	304	3.8	352	138	174	62	84.4	79	5.4	240	5.1	51	17		2640	3	9.1	6.8	139	4.2	9.1	9.26	5.3	49.078	0.67	1.1	3.3	0.728659		38	244	24.4	73.61	15.57	157.5	175	25.7959	804.44	21.662	2
0	1.48219	83	0	0	11.5	34.7	218	3.9	258	121	103	172	47.4	45.2	2.2	240	7.9	79	22		2640	3	11.9	6.8	141	3.7	10.5	10.58	5.9	62.422	0.72	1.28	3.84	1.0962		135	225	22.5	1004.05	60	576.6	148.5	20.4968	1051.96	21.7152	2
0	0.964384	54	0	1	12	35.7	228	3.5	111	138	72	135	62	58.5	3.5	240	7.91	79.1	29	64	2640	3	9.7	7.9	137	4.4	9.3	9.7	5.9	57.23	0.63	1	3	0.998185	47.13	53	178	17.8	151	29.78	16.8	168	20.727	857.48	21.7273	2
0	6.45753	52	0	0	7.4	26	254	3.2	212	184	124	75	59.4	57.7	1.7	240	6.12	61.2	16.1		2640	3	9.6	6.2	143	6	7.76	8.4	4.7	39.48	0.74	1.34	4.02	1.05821		44	216	21.6	163	20.37	80.5	176	18.6273	848.64	21.7406	2
1	2.07397	48	0	1	11	34.6	282	4.1	115	186	183	100	65.7	63.2	2.5	270	7.6	76	23		5590	2	9.3	6.8	143	6.2	9.5	9.42	4.9	46.158	0.7	1.2	2.4	1.03698		37	188	18.8	118.35	19.68	62.1	168	22.3923	822.12	21.7531	2
0	3.49589	66	0	1	9.8	30.3	233	4	62	213	153	112	76.5	73.4	3.1	240	9.95	99.5	31.5	72.8	2640	3	10.66	11.5	136	4.82	7.76	7.76	7.1	55.096	0.68	1.15	3.45	1.28443	53.26	78	206	20.6	163.9	37.86	316.19	171.3	25.0139	942.344	21.7591	2
0	1.23288	43	0	1	11.4	36.7	152	3.9	781	130	151	233	59.2	54.8	4.4	240	8.1	81	20		2640	3	9	6.8	137	5.1	8.6	8.68	4.3	37.324	0.75	1.4	4.2	1.15357		64	253	25.3	1120.8	25.3	306.5	170	18.9619	795.6	21.7984	2
1	3.73699	68	0	0	12.4	37.5	172	4.1	71	252	526	130	66.1	63.3	2.8	240	5.7	57	19	70	2880	3	10.9	7.5	143	4.2	12.8	12.72	6.5	82.68	0.67	1.1	3.3	0.954375	44	90	238	23.8	366	37.82	16	168	22.4277	963.56	21.834	2
0	6.9863	74	0	0	10.4	32.4	130	3.9	52	118	72	120	75.4	72.2	3.2	240	9.3	93	23	81	2640	3	11.4	7.4	142	5.5	8.4	8.48	4.8	40.704	0.75	1.4	4.2	1.29958	52.5	89	218	21.8	445.5	40.83	288	170	24.9827	1007.76	21.8478	2
0	3.60822	66	0	0	12	34.6	143	3.4	232	167	76	124	69.9	67.9	2	240	4.2	42	12		2640	3	10.8	6.1	139	4.4	8	8.48	3.4	28.832	0.71	1.25	3.75	0.795287		79	201	20.1	119	39.3		168	24.0575	954.72	21.8625	2
0	2.23288	62	0	0	10.9	32.2	262	3.7	243	162	226	111	73.9	71.75	2.15	240	9.6	96	30		2640	3	10.5	9.8	134	4.3	9.1	9.34	5.4	50.436	0.69	1.16	3.48	1.24936		60	255	25.5		23.53		169	25.1217	928.2	21.871	2
0	3.49589	48	0	1	11	31.1	125	3.4	127	95	158	218	68.6	65.3	3.3	240	7.53	75.3	20.3	61.7	2640	3	9.47	9.2	131	3.55	8.04	8.52	4.3	36.636	0.73	1.31	3.93	1.06104	41.57	68	189	18.9	540.3	35.98	156.7	170	22.5952	837.148	21.8795	2
0	2.74795	64	0	1	9.1	29.1	351	3.5	97	155	150	361	58.9	56	2.9	240	10.34	103.4	27.4	93.6	2640	3	10.69	7.8	130	3.83	8.76	9.16	4.4	40.304	0.74	1.33	3.99	1.40168	60.91	21	163	16.3	475.4	12.88	203.9	162	21.3382	944.996	21.8886	2
1	1.12055	60	0	1	8.7	27.8	138	3.5	192	175	69	79	62.1	59.1	3	240	10.62	106.2	27.3	93.6	2640	3	10.4	8.3	140	5	9.4	9.8	4.8	47.04	0.74	1.36	4.08	1.44612	60.97	56	233	23.3	1510	24.03	324	170	20.4498	919.36	21.8954	2
0	5.3589	64	0	1	10.7	33.3	217	4.1	52	141	55	107	58.2	55.1	3.1	240	11.1	111	37	92	2640	3	10.7	8.6	130	6	8	7.92	5.8	45.936	0.67	1.1	3.3	1.58892	65.29	81	216	21.6	404.3	37.5	270	165	20.2388	945.88	21.9149	2
0	3.74521	49	0	1	9.7	30	94	3.5	141	157	225	50	70.6	69.5	1.1	240	9.2	92	24	80	2640	3	9.6	10.4	138	5.3	8	8.4	5	42	0.74	1.34	4.02	1.26889	52.5	75	272	27.2	746.87	27.57	417	171	23.768	848.64	21.9206	2
0	1.07671	70	0	1	9.6	29.6	154	3.2	79	144	46	102	68.5	65.5	3	240	5.1	51	16		2640	3	11.2	7.2	142	4.5	8.76	9.4	5.8	54.52	0.69	1.16	3.48	0.844284		83	265	26.5	622.8	31.32		170	22.6644	990.08	21.9479	2
0	0.983562	58	0	0	10.1	30.5	240	3.6	97	192	89	132	57	55	2	240	7.3	73	23	37	2640	3	10.3	7.8	133	3.9	8.8	9.12	6.6	60.192	0.68	1.15	3.45	0.987086	31.5	63	326	32.6	20.74	19.33	522	167	19.721	910.52	21.9527	2
0	6.48767	63	0	1	12.1	36.5	122	4.2	113	196	115	102	69.7	66.6	3.1	240	11.67	116.7	36.2	90.7	2640	3	10.7		136	7	7.36	7.2	5	36	0.69	1.17	3.51	1.48757	64.53	46	219	21.9	330	21	285	172	22.5122	945.88	21.9693	2
0	9.16712	56	0	0	9.8	29.7	129	3.54	85	134	103	88	52.7	51.5	1.2	240	4.8	48	13	51	1440	3	10.2	7	142	4.5	8.8	9.168	4.1	37.5888	0.73	1.31	3.93	0.856357	31.79	74	182	18.2	559.4	40.66	481.8	163	19.3835	901.68	21.9803	2
0	6.48767	55	0	1	9.8	31.8	192	4.1	230	194	124	164	65	61.8	3.2	240	8.7	87	31	80	2640	3	10.1	7	138	5	8.4	8.32	3.9	32.448	0.64	1.03	3.09	1.09465	55.79	42	285	28.5	111.23	14.74	185	176	19.9509	892.84	21.9832	2
0	3.70685	64	0	0	9.3	29.2	243	3.5	110	180	134	114	58.8	57	1.8	240	6.7	67	24	50	2640	3	10.8	8.1	138	5.3		0.4	2.7		0.64	1.03	3.09	0.88163	37.71	16	192	19.2	988.77	8.33		167	20.4382	954.72	22.0001	2
0	8.25205	65	0	0	11.5	33.3	187	4.3	127	152	72	120	64	62.1	1.9	240	10.19	101.9	29.1	76.3	2640	3	10.9	8.6	135	5.3	9.76	9.52	4.4	41.888	0.71	1.25	3.75	1.35357	53.77	74	254	25.4	414	29.13	224	170	21.4879	963.56	22.002	2
1	6.3726	54	0	0	15.7	44.1	79	3.76	134	149	220	19	73.8	72.4	1.4	90	8.4	84	27	70	2880	3	10.1	7.9	139	4.4	10.5	10.692	2.9	31.0068	0.68	1.13	3.39	1.26276	48.71	123	204	20.4	309.7	60.29	174.9	170	25.0519	892.84	22.0352	2
0	3	50	0	1	8.9	28.7	369	3.4	246	200	248	93	60.3	57.7	2.6	240	6.5	65	21		2640	3	9.8	8	136	4.6	8.9	9.38	5.2	48.776	0.68	1.13	3.39	0.891528		37	211	21.1	246	17.54		160	22.5391	866.32	22.0365	2
0	6.22192	55	0	1	8	24.1	111	3.9	321	95	100	92	66.7	63.25	3.45	240	11.63	116.3	36.7		2640	3	10.2		134.2	6.6	8.36	8.44	5.7	48.108	0.68	1.15	3.45	1.47293		49	204	20.4	952	24.02	193	170	21.8858	901.68	22.0531	2
0	7.7726	63	0	1	9.5	27.4	188	4	104	213	267	222	69.2	64.9	4.3	240	5.72	57.2	20	61.8	2640	3	10.8	9.3	141	4.4	8.84	8.84	4.3	38.012	0.65	1.05	3.15	0.783012	40.71	106	321	32.1	282	33.02	120	170	22.4567	954.72	22.0585	2
0	1.5589	72	0	0	8.3	26.7	253	3	62	108	115	133	52.7	49.6	3.1		7.8	78	25			2	11.5	8.8	133	6	8.4	9.2	7.9	72.68	0.68	1.14	2.28	1.03973		28	194	19.4	65.4	14.43	426	168	17.5737	1016.6	22.0682	2
0	1.46575	48	0	1	8.7	24.9	89	4.1	215	116	119	208	65.6	62.4	3.2	240	6.7	67	20	61	2640	3	9.7	7.9	133	5.1	9.8	9.72	3.1	30.132	0.7	1.21	3.63	0.936828	40.75	70	182	18.2	519	38.46	67.8	156.3	25.5427	857.48	22.0705	2
1	6.86575	56	0	1	9.8	30.6	219	3.8	129	176	152	85	89	88	1	240	5.4	54	19	53	2640	3	10.3		136	4.6		0.16	3.5		0.65	1.04	3.12	0.833545	36.04	72	205	20.5	278	35.12	37.3	170	30.4498	910.52	22.0815	2
0	4.25205	56	0	1	10.3	29.5	191	3.8	650	189	222	236	70.8	66.9	3.9	240	5.3	53	20	53	2640	3	10.4	7.1	134	3.9	9.3	9.46	4.4	41.624	0.62	0.97	2.91	0.840405	36.5	76	244	24.4	532	31.15		160	26.1328	919.36	22.1666	2
0	4.24384	65	0	0	8.9	27.4	368	3.8	98	124	84	98	75	72.7	2.3	240	7.77	77.7	26.2	64.4	2640	3	11.1		134	5.2	8.96	9.12	4.1	37.392	0.66	1.09	3.27	1.01852	45.85	45	190	19	310	23.68	126	172.2	24.517	981.24	22.174	2
0	7.48767	66	0	1	11.4	33.1	143	4.2	190	170	40	164	69.9	66.1	3.8	240	11.32	113.2	31.2	90.5	2640	3	11.2		132	6	9.48	9.32	3.8	35.416	0.72	1.29	3.87	1.50224	61.8	52	263	26.3	94.7	19.77	72.1	170	22.872	990.08	22.1775	2
0	2.98356	53	0	1	8.7	27	330	3.9	229	153	91	104	69.8	65.48	4.32	240	8.86	88.6	30.5	69.4	2640	3	10.2	7.4	134	7.4	9.6	9.68	5.4	52.272	0.66	1.07	3.21	1.12933	50.75	26	202	20.2	447	12.87	131	172	22.1336	901.68	22.1795	2
1	4.87397	68	0	1	9.6	30.8	147	4.2	120	110	110	126	68.9	65.8	3.1	240	10.5	105	28	87	2640	3	11.4	7.8	137	5.6	10.8	10.64	4	42.56	0.73	1.32	3.96	1.41705	58.25	58	248	24.8	665.5	23.39	385	170	22.7682	1007.76	22.2142	2
0	1.48493	60	0	1	10.7	35.4	151	3.5	178	158	191	152	71	68.5	2.5	240	6.5	65	18	62	2640	3	10.8	7.3	135	4.5	9.1	9.5	3.4	32.3	0.72	1.28	3.84	0.931706	40.13	56	211	21.1	482.09	26.54	513	170	23.7024	954.72	22.2201	2
0	6.22192	52	0	1	12.4	37.2	189	4.5	342	150	135	177	99.6	95.5	4.1	240	6.69	66.9	20.7	50.6	2640	3	10.2		137.1	4.9	9.68	9.28	4.7	43.616	0.69	1.17	3.51	0.924461	36.33	55	245	24.5	435	22.45	780	185	27.9036	901.68	22.2315	2
1	5.59452	69	0	1	10	32.2	154	3.7	129	144	117	101	63.9	61.37	2.53	240	17.62	176.2	50.2	135.1	2640	3	11.5	16.8	139	4.9	6.64	6.88	8.4	57.792	0.72	1.26	3.78	2.22485	94.36	23	234	23.4	151	9.83	305	167	22.0051	1016.6	22.2386	2
0	1.2137	57	0	0	12	36.2	146	3.8	158	192	92	92	58.9	55.2	3.7	240	8.6	86	24	76	2640	3	10.6	8.1	138	6.7	9	9.16	9.5	87.02	0.72	1.28	3.84	1.17844	50.42	62	242	24.2	594	25.62	94.7	167	19.7927	937.04	22.241	2
0	4.74247	49	0	1	11.5	35.4	123	4.5	99	131	256	78	70	67.7	2.3	240	4.37	43.7	15	37.6	2640	3	10	7.4	139	4	10.5	10.1	3	30.3	0.66	1.07	3.21	0.642157	26.55	50	345	34.5	58.1	14.49	20.1	169	23.7037	884	22.2604	2
0	1.74795	63	0	1	9.2	28	190	3.6	136	115	65	146	64	60.2	3.8	240	11.5	115	30	97	2640	3	11.1	9.2	131	5.2	8.52	8.84	5.5	48.62	0.74	1.34	4.02	1.84078	64.25	89	246	24.6	834.5	36.18	277.78	167.7	21.4057	981.24	22.274	2
0	4.49589	48	0	1	8.9	27.1	292	3.3	126	167	165	138	65	62	3	240	5.8	58	12	58	2640	3	10	8.3	131	7	9	9.56	4.8	45.888	0.79	1.58	4.74	0.903862	35	31	224	22.4	293	13.84		165	22.7732	884	22.2796	2
0	1.49589	59	0	0	11.6	32.8	141	3.5	148	200	216	121	58.8	55.7	3.1	240	6.2	62	15	47	2640	3	10.9	8.8	137	5.5	9.04	9.44	6.7	63.248	0.76	1.42	4.26	1.10275	31.63	78	204	20.4	542.7	38.24	294.24	156.5	22.7419	963.56	22.3484	2
0	4.91781	71	0	1	11.5	34.1	190	3.1	567	185	170	344	80.9	78.8	2.1	240	5.6	56	17	56	2640	3	11.8	8.7	134	3.5	9.1	9.82	5.9	57.938	0.7	1.19	3.57	0.805964	36.5	69	238	23.8	92	28.99	199	170	27.2664	1043.12	22.3629	2
0	6.98904	55	0	0	13.4	42.8	68	4.2	92	97	80	83	53.9	51.2	2.7	240	6.1	61	18	55	2640	3	10.6	9.8	140	5.1	10	9.84	8.6	84.624	0.7	1.22	3.66	0.870457	36.75	64	355	35.5	484	18.03	1450	158.5	20.3803	937.04	22.3658	2
0	7.98082	53	0	0	9.7	30	178	4	146	249	144	92	79.1	78.2	0.9	240	4.8	48	24		2640	3	10.4	4.8	137	4.6	10.4	10.4	4	41.6	0.5	0.69	2.07	0.607537		62	243	24.3	122.28	25.51	878.2	168	27.7069	919.36	22.369	2
0	2.98904	57	0	1	10.7	32.9	125	3.7	172	201	43	86	52	48.6	3.4	240	8.3	83	18	72	2645	3	10.8	12.7	134	5.8		0.24	5.4		0.78	1.53	4.59	1.21004	45.46	65	202	20.2	578.96	32.18		170	16.8166	954.72	22.3801	2
0	1.47671	63	0	1	8.9	27	194	4.2	175	191	101	101	60.15	58.6	1.55	180	8.4	84	39.6	88.4	5580	2	11.2		137	4.7	8.04	7.88	7.8	61.464	0.53	0.75	1.5	0.987246	63.93	56	251	25.1	599	22.31	874	160	22.8906	990.08	22.4007	2
0	7.48493	57	0	0	10	30.1	148	3.9	247	130	37	78	61.8	58.8	3	240	9.68	96.8	27.5	68.7	2640	3	10.8		137	6.1	10.28	10.36	4.3	44.548	0.72	1.26	3.78	1.29798	49.27	66	266	26.6	83.2	24.81	3	166.5	21.2104	954.72	22.4017	2
1	5.62192	69	0	0	9.8	30.1	89	3.7	130	159	94	88	76.8	72.9	3.9	240	9.4	94	30	75	2640	3	11.7	6.7	138	6	10	10.24	6.6	67.584	0.68	1.14	3.42	1.21855	53.29	68	187	18.7	969.9	36.36	479	175	23.8041	1034.28	22.4073	2
0	5.98082	44	0	0	9.1	29	108	2.9	241	167	84	83	63.7	59.8	3.9	240	7.2	72	27		2640	3	9.8	7.4	139	4.8		0.88	4.5		0.63	0.98	2.94	1.0879		52	208	20.8	634	25		171	20.4507	866.32	22.4085	2
0	6.67671	65	0	1	9.5	28	214	3	90	128	70	154	73.6	70.2	3.4	240	8.3	83	27		2880	3	11.4	7.3	137	5.8	9.4	10.2	7.3	74.46	0.67	1.12	3.36	1.24335		71	297	29.7	52	23.91	349.8	166	25.4754	1007.76	22.4102	2
0	2.12877	62	0	1	11.7	34.3	157	3.9	187	151	111	140	54.9	51.4	3.5	240	10.65	106.5	26.8	66.3	2640	3	11.2		127	4.2	8.6	8.68	8.6	74.648	0.75	1.38	4.14	1.45687	48.23	76	161	16.1	876	47.2	45.3	160	20.0781	990.08	22.4103	2
0	1.48219	78	0	0	10.3	31	146	3.4	271	127	159	156	66.2	62.2	4	240	5.4	54	15		2640	3	12.4	7.4	135	3.9	9.1	9.58	3.3	31.614	0.72	1.28	3.84	0.802464		110	196	19.6	607.26	56.12	212.8	153	26.571	1096.16	22.413	2
0	1.74795	66	0	1	9.3	28.9	158	4	107	121	61	112	59.4	58.1	1.3	240	7.8	78	24	58	2640	3	11.5	6.5	139	4.6	8.52	8.52	5.1	43.452	0.69	1.18	3.54	1.21398	41.83	62	290	29	424.5	21.38	145.55	158	23.2735	1016.6	22.425	2
0	4.74521	55	0	0	8.3	25.9	176	3.7	126	162	198	104	73.6	71.24	2.36	240	6.03	60.3	37.6	70.8	2640	3	10.6	7.1	139.7	4.9	9.76	10	4.3	43	0.38	0.47	1.41	0.562878	53.76	43	216	21.6	437	19.91	18.6	166	25.8528	937.04	22.4258	2
0	2.66575	61	0	0	8.9	29	182	3.8	138	192	135	98	52	50.85	1.15	240	5.92	59.2	11.9		2640	3	11.2	5.6				0.16			0.8	1.83	5.49	1.24245		69	229	22.9	490	30.13		170	17.5952	990.08	22.4343	2
0	1.71507	55	0	1	9.7	28.9	250	3.6	199	224	227	124	80.7	77.8	2.9	240	5.85	58.5	8.4	53.6	2640	3	10.8	10.3	137	4.1	9.3	9.62	4.5	43.29	0.86	1.94	5.82	0.953145	31.2	46	245	24.5	47.9	18.78	124	155	32.3829	954.72	22.4673	2
0	4.2137	66	0	0	9.2	28.6	168	3.3	140	131	121	77	60.6	58	2.6	240	7.33	73.3	16.9	69.2	2640	3	11.6	11	132	4.8	8.48	9.04	3.2	28.928	0.77	1.47	4.41	1.07574	43.22	87	198	19.8	587	43.94	66.5	163	21.83	1025.44	22.4814	2
0	1.2137	60	0	1	10.3	29.8	93	4.1	135	125	99	170	60.8	58.6	2.2	240	9.7	97	37	95	2640	3	11.1	9.3	135	7.2	9.6	9.52	6.4	60.928	0.62	0.96	2.88	1.16502	66.08	63	192	19.2	1280	32.81	63.9	159.9	22.9193	981.24	22.4844	2
0	6.73699	68	0	0	12.1	37	211	3.9	354	184	138	85	64.6	62.2	2.4	240	8.2	82	17	71	2640	3	11.8	8.5	138	4	9	9.08	5.4	49.032	0.79	1.57	4.71	1.20624	44.46	138	292	29.2	1174.69	47.26	157	170	21.5225	1043.12	22.5125	2
0	5	56	0	1	8.4	26.4	151	3.5	152	162	55	219	56.2	54	2.2	240	3.3	33	9	33	2640	3	10.9	5.6	141	3.5	9.6	10	4.4	44	0.73	1.3	3.9	0.672368	21	43	203	20.3	516	21.18		160	21.0938	963.56	22.538	2
0	8.25205	61	0	0	11.1	34.3	172	4.9	157	212	112	76	50.6	50.6	0	240	8.86	88.6	20.8	68.4	2640	3	11.3	7.3	136	4.6	9.44	8.72	4	34.88	0.77	1.45	4.35	1.25991	45.44	57	285	28.5	116	20	264	169	17.7165	998.92	22.5443	2
0	4.90959	65	0	1	10	31	181	3.7	238	172	55	70	72.5	70.7	1.8	240	7.1	71	20	61	2640	3	11.6	9.7	142	5.1		0.24	5.7		0.72	1.27	3.81	0.999522	40.92	63	241	24.1	427.63	26.14	120	168	25.0496	1025.44	22.5574	2
0	5.49315	63	0	1	10.7	31.5	150	3.9	485	243	122		64.2	61.1	3.1	240	5.26	52.6	14.7	47.8	2640	3	11.5	8.9	137	5.1	9.04	9.12	7.2	65.664	0.72	1.27	3.81	0.784029	31.45	85	202	20.2	701	42.08	223	162	23.2815	1016.6	22.5978	2
0	3.73973	66	0	1	9.9	28.8	222	3.9	201	193	184	124	71	67	4	240	7.3	73	10	73	2640	3	11.8	6.8	134	4.6	9.6	9.68	6.3	60.984	0.86	1.99	5.97	1.50207	41.5	81	299	29.9	123.4	27.09	272.1	168	23.7387	1043.12	22.5989	2
1	3.94247	80	0	0	11.4	34.8	215	4.1	158	187	182	103	62.4	60.7	1.7		8.6	86	21			3	12.8	9.5	140	4.1		-0.08	5.7		0.76	1.41	4.23	1.45899	47.75	66	229	22.9	389.07	28.82	134	163	22.8462	1131.52	22.6009	2
0	6.96164	71	0	0	10.7	33.3	161	3.63		137	84	124	68.6	67	1.6	240	8.4	84	19	84	2640	3	12.2	7.7	139	4.6	9.4	9.696	1.1	10.6656	0.77	1.49	4.47	1.47186	51.5	77	209	20.9	176	36.84	692	170	23.1834	1078.48	22.6571	2
0	7.48767	67	0	0	10.2	31	143	4	184	156	56	86	59.7	56.2	3.5	270	5.2	52	13	42	2610	3	11.9	7.6	144	5.1		0	6.7		0.75	1.39	4.17	0.799019	27.97	51	120	12	569.59	42.5		165	20.6428	1051.96	22.6664	2
1	4.61918	47	0	1	10	30.5	245	3.6	55	137	308	270	61.5	58.3	3.2	240	9.6	96	22	76	2640	3	10.4	9.5	135	3.6	7.2	7.52	6.9	51.888	0.77	1.47	4.41	1.35685	49.83	48	184	18.4	572.8	26.09	300	170	20.173	919.36	22.6666	2
1	2.39178	55	0	1	8.1	24.9	148	3.2	374	201	128	315	56	52.5	3.5	240	5	50	16		2640	3	11	7.7	134	4.4		0.64	2.8		0.68	1.14	3.42	0.873705		48	196	19.6	400	24.49		162	20.0046	972.4	22.6904	2
0	9.16712	53	0	1	10.1	29.4	207	3.34	53	142	238	271	63.7	60.5	3.2	240	6.6	66	18	64	1440	3	10.9	6	136	5.7	9.3	9.828	3.7	36.3636	0.73	1.3	3.9	1.10993	41.14	69	183	18.3	862.9	37.7	121.9	172	20.4502	963.56	22.718	2
0	8.23562	69	0	0	11.7	34.1	125	3.9	157	184	137	94	64.7	63.2	1.5	240	5.6	56	17	74	2640	3	12.1		136	5.1		0.08	4.8		0.7	1.19	3.57	0.805964	44.75	91	218	21.8	345.49	41.74	252.8	158	25.3165	1069.64	22.7216	2
0	1.2137	58	0	1	10.9	30.7	130	3.9	126	154	64	211	60.8	59.8	1	240	7.2	72	21	84	2640	3	11.3	6.8	142	4.5	8.8	8.88	4.8	42.624	0.71	1.23	3.69	1.00002	52	10	172	17.2	99	5.81	309	163	22.5074	998.92	22.7419	2
0	4.25753	61	0	1	10.9	32.8	322	3.7	77	136	215	128	93	91.2	1.8	240	6.4	64	19	47	2640	3	11.55	8.3	133	4.5	9.28	9.52	5.4	51.408	0.7	1.21	3.63	1.04039	33.71	30	189	18.9	298	15.87	198	168	32.3129	1021.02	22.7624	2
0	2.24658	55	0	1	9.1	28.6	115	3.1	139	127	312	102	73.6	69	4.6	240	10	100	32	101	2640	3	11.1	9.4	127	3.3	7.88	8.6	6.2	53.32	0.68	1.14	3.42	1.47892	66.46	51	201	20.1	282.8	25.37	201.87	170	23.8754	981.24	22.77	2
0	1.74795	56	0	1	10.2	31.5	214	3.5	97	200	116	148	57.6	54	3.6	240	7.4	74	19	63	2640	3	11.2	6.3	138	6.2	8.44	8.84	4.4	38.896	0.74	1.36	4.08	1.25438	41.46	50	276	27.6	239.6	18.12	330.68	167	19.3625	990.08	22.7719	2
1	7.89589	47	0	0	12.1	38.4	209	3.9	186	181	241	156	97.7	93.4	4.3	240	5	50	20		2640	3	10.5	7.5	133	6.8		0.08	5.1		0.6	0.92	2.76	0.779413		43	270	27	38.43	15.93		165	34.3067	928.2	22.7902	2
0	6.73973	69	0	0	10.4	33.3	219	3.8	168	155	269	145	66	63.5	2.5	210	7.2	72	21	73	2640	3	12.2	10.6	136	4.1	9.8	9.96	5.4	53.784	0.71	1.23	3.69	1.00002	46.96	47	197	19.7	443.18	23.86	250	170	21.9723	1078.48	22.7979	2
0	1.74795	61	0	1	9.7	28.9	186	2.9	155	115	51	272	63.4	59.9	3.5	240	8.8	88	26	67	2640	3	11.6	8.2	133	5.6	7.44	8.32	6.8	56.576	0.7	1.22	3.66	1.37394	47.38	30	277	27.7	241.8	10.83	365.54	162	22.8243	1025.44	22.8014	2
1	8.13425	36	0	1	9.2	27.2	192	3.92	68	236	118	95	86.6	82.6	4	240	9.3	93	34	92	2880	3	9.7	9.3	138	4.9	9.3	9.364	5.8	54.3112	0.63	1.01	3.03	1.29146	63.04	65	274	27.4	164.2	23.72	380.7	158	33.0876	857.48	22.8065	2
0	2.23836	71	0	0	10.4	31.1	149	3.6	112	145	93	96	57.3	55.7	1.6	240	8.1	81	22	50	2640	3	12.4	8.1	139	4.9	9.6	9.92	6.3	62.496	0.73	1.3	3.9	1.40599	37.29	49	208	20.8	176.11	23.56	54.7	165	20.4591	1096.16	22.8314	2
0	4.49589	53	0	1	11.8	37.8	203	4	216	112	191	258	57	56	1	240	6.8	68	12	68	2640	3	11.1	8.8	142	4.9	9.4	9.4	4.6	43.24	0.82	1.73	5.19	1.05451	40	74	214	21.4	175	34.58		165	20.5693	981.24	22.8428	2
0	1.23288	55	0	1	11	35.5	212	3.8	354	125	285	341	72.6	66.8	5.8	240	8.8	88	30		2640	3	11.2	8	138	4	9	9.16	2.4	21.984	0.66	1.08	3.24	1.12707		67	245	24.5	132.96	27.35	443.3	172	22.5798	990.08	22.8543	2
0	2.97808	60	0	1	10.6	33.1	249	4.3	174	165	50	93	68.1	65.1	3	240	7.86	78.6	23.1	63.8	2640	3	11.6		134	5.3	9.32	9.08	8.1	73.548	0.71	1.22	3.66	1.07313	44.07	41	286	28.6	87.8	14.34	187	171	22.2633	1025.44	22.8614	2
1	4.21644	46	0	1	10.4	29.3	101	3.19	134	92	76	94	67	63.2	3.8	240	5.9	59	17	58	2880	3	10.6	6.7	139	4.1	9.3	9.948	3.4	33.8232	0.71	1.24	3.72	0.985047	37.54	156	195	19.5	761	80	227.3	167	22.6613	937.04	22.9042	2
0	0.99726	54	0	1	11.2	33.9	269	3	165	165	137	67	73.5	69.9	3.6	240	8.8	88	30	68	2640	3	11.2	5.8	138	4.1	8.28	9.08	4.7	42.676	0.66	1.08	3.24	1.2807	49.83	64	261	26.1	150.4	24.52	235.32	170	24.1869	990.08	22.9143	2
0	8.2274	47	0	0	12.5	38.1	237	4.3	208	144	84	85	68.3	65.3	3	240	5.8	58	15	57	2640	3	10.7		134	4.7		-0.24	4.8		0.74	1.35	4.05	1.01559	36.04	127	210	21	798.15	60.48	87.9	156	26.8327	945.88	22.9149	2
1	4.78904	46	0	0	5.9	17.3	71	3.6	132	113	115		71.24	70.62	0.62	240	8.05	80.5	28.2	71.5	2640	3	10.6	7.8	140.8	5.5	8.68	9	4.7	42.3	0.65	1.05	3.15	1.03353	50.23	132	261	26.1	995	50.57	224	168	25.0213	937.04	22.9194	2
0	1.46301	47	0	0	11.4	34.3	285	3.7	173	153	34	98	60.6	57	3.6	240	8.4	84	25	73	2640	3	10.7	7.9	139	4.7	9.8	10.04	6.4	64.256	0.7	1.21	3.63	1.1319	49.46	79	200	20	193	39.5	137	168	20.1956	945.88	22.9261	2
1	4.38904	46	0	1	15.1	46.2	246	4.1	168	162	234		87.5	81.9	5.6	270	5.16	51.6	19.8	53.4	2610	3	10.6		121	14.9	9.96	9.88	5.6	55.328	0.62	0.96	2.88	0.698373	36.52	38	351	35.1	53.8	10.83	35.9	168.5	28.8459	937.04	22.9266	2
0	7.48767	63	0	0	10.7	32	92	3.6	269	102	72	93	76	72.8	3.2	270	6.1	61	22	55	2580	3	11.9	8.8	139	4		0.32	4.4		0.64	1.02	3.06	0.814593	38.78	92	218	21.8	315.92	42.2		178	22.9769	1051.96	22.936	2
0	7.48493	57	0	0	11.9	35.4	287	4.6	194	196	192	72	72.3	72.4	0	240	7.34	73.4	19.1	46	2640	3	11.5		141	4.9	10.52	10.04	5.2	52.208	0.74	1.35	4.05	1.04886	33.69	87	267	26.7	227	32.58	622	164.3	26.8203	1016.6	22.9514	2
0	10.4959	60	0	0	9.4		135	3.3	288	212	99		71	67.5	3.5	240	6.02	60.2	22.8	62.8	2640	3	11.7		138	5.7	10.44	11	2.9	31.9	0.62	0.97	2.91	0.790092	42.69	48	195	19.5	377	24.62	36.8	171	23.084	1034.28	22.9609	2
0	1.33151	66	0	0	10.4	29.8	119	3.2	67	253	222	85	68.7	66.1	2.6	240	7.07	70.7	17	62.3	2640	3	12.2	7.5	137	5.6	8.88	9.52	3.2	30.464	0.76	1.43	4.29	1.03496	40	113	227	22.7	218	49.78	340	171	22.6052	1078.48	22.9619	2
0	1.15616	55	0	1	10.2	30	228	3.5	362	172	148	153	74	70	4	240	10.2	102	51		2640	3	11.3	7.7	130	6.9	10.8	11.2	7.2	80.64	0.5	0.69	2.07	1.03522		33	174	17.4	1402.6		179.9	174	23.1206	998.92	22.9651	2
0	1.74795	66	0	1	10.1	30	163	3.7	181	122	135	260	65.1	62.3	2.8	240	10.5	105	27	77	2640	3	12.2	7.9	136	5	9.36	9.6	5.1	48.96	0.74	1.36	4.08	1.70948	53.17	86	277	27.7	922.3	31.05	469	174	20.5774	1078.48	22.9675	2
0	4.94795	50	1	0	10.2	32.2	261	3.5	110	216	207	178	65.5	62.8	2.7	240	5.9	59	5	56	2640	3	6.5		138	4.9		0.4	4.4		0.92	2.47	7.41	1.36964	30.63	58	174	17.4	618.99	33.33	188.5	156	25.8054	574.6	18.1838	2
0	3	74	1	1	10.3	32.2	176	3.8	356	196	277	145	59.5	56.5	3	240	10.5	105	27		2640	3	8.2	9.1	139	4.9	8.9	9.06	3.3	29.898	0.74	1.36	4.08	1.43167		25	249	24.9	68.4	10.04		147	26.1465	724.88	18.1851	2
0	6.57534	66	1	1	10.9	34.7	193	3.9	188	188	113	149	54.8	51.6	3.2	240	7.5	75	19	74	2640	3	7.6	6.8	136	5.2		0.08	4.1		0.75	1.37	4.11	1.07316	46.54	58	218	21.8	776.37	26.61		168	18.2823	671.84	18.187	2
0	7.23836	66	1	0	9.7	29.6	275	4.1	194	190	66	68	68.2	66.8	1.4	240	4.6	46	12	39	2640	3	7.6	5.5	141	4.2		-0.08	4.2		0.74	1.34	4.02	0.718446	25.79	48	237	23.7	18.96	20.25	83.3	160	26.0938	671.84	18.1894	2
0	2.38904	60	1	1	7.1	22.3	367	3.6	439	123	49	123	54.7	50.2	4.5	240	9.7	97	21	93	2640	3	7.2	10.4	131	5.7	8.8	9.12	9.3	84.816	0.78	1.53	4.59	1.3858	57.17	41	223	22.3	514.2	18.39	162	158	20.109	636.48	18.2159	2
0	1.48219	81	1	0	10.9	34.4	226	4.1	301	175	82	87	64.8	61.8	3	240	6.6	66	21		2640	3	8.8	7.5	139	6	10.4	10.32	4.2	43.344	0.68	1.15	3.45	0.908543		52	218	21.8	547.06	23.85	188.5	155	25.7232	777.92	18.2593	2
0	4.48767	75	1	1	9.8	29.1	221	3.7	82	212	266	135	59.3	56.6	2.7	240	7.1	71	15	73	2640	3	8.4	6.7	137	4.3	9.88	10.12	3.7	37.444	0.79	1.55	4.65	1.29626	43.92	58	191	19.1	527	30.37	219	150	25.1556	742.56	18.269	2
1	3.73699	73	1	1	7.4	23.1	149	3.8	189	212	163	181	58.9	58.2	0.7	240	5.4	54	11		2640	3	8.3	8.4	135	4.3	9.7	9.86	3.9	38.454	0.8	1.59	4.77	0.85449		26	200	20	326	13	39.7	159	23.0212	733.72	18.3063	2
1	1.98082	58	1	0	9	27.9	271	2.3	420	100	91	108	34.2	32	2.2	240	6.87	68.7	14.5	56.6	2640	3	7.2		136	3.7	9.08	10.44	1.7	17.748	0.79	1.56	4.68	1.03604	36.05	22	153	15.3	133	14.38	201	140	16.3265	636.48	18.3335	2
1	1.49589	80	1	1	10.8	33	159	4.6	85	155	64	93	54.3	51.8	2.5	240	10.69	106.9	26.4	81.4	2640	3	8.85	9.3	139	4.94	10.48	10	7.7	77	0.75	1.4	4.2	1.4687	54.96	59	220	22	434.8	26.82	45.98	147	23.9715	782.34	18.3391	2
0	1.74795	59	1	1	9	28	182	3.4	152	172	62	128	53.6	50	3.6	240	9.2	92	21	79	2640	3	7.3	7.1	136	6	8.72	9.2	4.4	40.48	0.77	1.48	4.44	1.59027	50.54	43	264	26.4	181.7	16.29	254.34	153	21.3593	645.32	18.3595	2
0	1.98082	63	1	0	5.7	17.5	169	3.5	418	166	36	94	47.2	44.6	2.6	240	10.11	101.1	26.2	90.8	2640	3	7.6		131	5.8	9.92	10.32	6.4	66.048	0.74	1.35	4.05	1.38128	58.93	36	214	21.4	195	16.82	509	149	20.0892	671.84	18.3686	2
1	4.97534	57	1	1	7.8	24.6	188	3.8	160	165	266	200	60.6	56.3	4.3	240	8.4	84	18	52	2640	3	7.2	8.1	131	6.8	8.8	8.96	6.3	56.448	0.79	1.54	4.62	1.22488	36.33	80	194	19.4	1186.4	41.24	338	162	21.4525	636.48	18.3951	2
0	4.86027	70	1	0	12.1	35.7	123	3.6	95	224	141	88	44.8	43.4	1.4	240	7.9	79	14	77	2640	3	8.2	6.5	138	4.5		0.32	7.9		0.82	1.73	5.19	1.19792	45.58	40	135	13.5	185.48	29.63	391	150	19.2889	724.88	18.3955	2
0	2.80548	80	1	1	12.1	39.3	251	4	183	166	157	146	81	77.9	3.1	240	11	110	35.1		2640	3	8.9			5.6	9.28	9.28	4.9	45.472	0.68	1.14	3.42	1.39737		25	223	22.3	216		729	163	29.3199	786.76	18.3996	2
0	3.41096	65	1	1	9.1	29	109	3.8	104	207	84	114	57.2	55.4	1.8	240	4.2	42	10	59	2640	3	7.8	6.6	141	4.1	10.2	10.36	4.9	50.764	0.76	1.44	4.32	0.684326	33.79	37	275	27.5	67.3	13.45	123	163	20.8514	689.52	18.4005	2
1	6.82192	76	1	0	11.1	31.6	117	3.48	71	130	198	105	44.2	43.5	0.7	210	8	80	10	55	2880	3	8.7	6.8	138	3.1	10.1	10.516	2.4	25.2384	0.88	2.08	6.24	1.66421	33.35	55	213	21.3	539	25.82	306	145	20.6897	769.08	18.4053	2
0	2.3589	70	1	0	11.3	35.1	182	4.1	40	236	263	217	47.4	46.7	0.7	240	3.78	37.8	6.4		2640	3	8.22		139	3.59	9.64	9.56	2.3	21.988	0.83	1.78	5.34	0.664646		122	209	20.9	435.4	58.37	126	155	19.4381	726.648	18.4074	2
0	6.98904	70	1	1	11.3	32.8	250	3.9	199	325	167	187	71	69.8	1.2	270	5.4	54	13	43	2640	3	8.2	9	136	4		0.08	7.2		0.76	1.42	4.26	0.828489	28.51	33	211	21.1	931.98	15.64		147	32.3014	724.88	18.4203	2
0	6.23014	54	1	0	6.8	21.1	210	4.1	133	221	39	89	50.5	49.6	0.9	240	7.7	77	11	61	2640	3	7.05	5.5	138	4.8	8.44	8.36	3.6	30.096	0.86	1.95	5.85	1.60161	36.67	69	248	24.8	543.9	27.82	251	154.5	20.779	623.22	18.423	2
1	7.95342	67	1	1	9.4	27.7	142	3.15	167	163	380	159	66.4	63.9	2.5	240	7.8	78	17	58	2880	3	8	7.1	139	4.2	8.7	9.38	3.2	30.016	0.78	1.52	4.56	1.39322	38.27	61	158	15.8	1421.9	38.61	306.4	160	24.9609	707.2	18.4332	2
0	6.22192	55	1	1	9.7	28.7	213	4	259	164	84	276	52	48.55	3.45	240	8.22	82.2	17.9	72.5	2640	3	7.1		131.5	4.6	9.52	9.52	4.1	39.032	0.78	1.52	4.56	1.19773	45.6	43	195	19.5	480	22.05	263	154	20.4714	627.64	18.4372	2
0	1.32329	59	1	0	10.1	31.7	212	3.4	93	169	68	107	44.8	43.5	1.3	240	7.3	73	16	60	2640	3	7.41	7.2	136	4.3	10.08	10.56	5.6	59.136	0.78	1.52	4.56	1.31468	38.54	37	216	21.6	196.1	17.13	361	160	16.9922	655.044	18.4438	2
0	7.48767	56	1	1	8.6	25.3	110	4.2	119	217	115	43	53.64	49.9	3.74	240	6.89	68.9	13.3	51	2640	3	7.2		137	3.7	9.6	9.44	2.4	22.656	0.81	1.64	4.92	1.05236	32.9	52	230	23	798	22.61	116	154	21.0406	636.48	18.4471	2
0	4.99452	54	1	0	10.3	33	168	3.6	285	188	115	80	28.2	26.5	1.7	240	6.93	69.3	8.6	62.5	2640	3	7.1	7.7	132	4.9	12.6	12.92	4.8	62.016	0.88	2.09	6.27	1.11277	35.83	83	354	35.4	88.2	23.45	23.6	145	12.604	627.64	18.4516	2
0	6.73973	64	1	1	8.8	27.4	187	3.6	162	117	227	267	63.3	58.3	5	240	4.2	42	10	36	2640	3	7.8	7	135	4.6	10.4	10.72	4.3	46.096	0.76	1.44	4.32	0.684326	23.25	42	168	16.8	1241.5	25	654	160	22.7734	689.52	18.4605	2
1	3.12329	76	1	0	8.3	25.3	210	3.1	88	136	146	121	48.8	47.3	1.5	240	5.7	57	11	54	2640	3	8.73	6.2	131	4.4	8.68	9.4	5.8	54.52	0.81	1.65	4.95	1.10737	32.63	35	216	21.6	54	16.2	611	137.5	25.0182	771.732	18.4636	2
0	1.98356	73	1	0	9.7	30.2	255	4	252	155	172	81	56.55	54.7	1.85	240	9.18	91.8	23.5		2640	3	8.5		134	3.9	9.52	9.52	4.2	39.984	0.74	1.36	4.08	1.27281		33	175	17.5	633	18.86	473	155	22.768	751.4	18.4838	2
1	1.27397	69	1	1	10.5	33.5	202	4.2	172	311	656	275	65	61.5	3.5	240	11	110	29		2640	3	8.2	8.9	135	4.8	9.2	9.04	5.5	49.72	0.74	1.33	3.99	1.48043		70	240	24	2469.99	29.17	334	151	26.9725	724.88	18.4875	2
0	1.48493	63	1	0	10.8	33.8	140	4	286	173	195	137	55.6	54	1.6	240	7.7	77	16		2640	3	7.8	7	140	4	9.5	9.5	3.4	32.3	0.79	1.57	4.71	1.14293		82	196	19.6	262.6	41.84	210.2	151	23.6832	689.52	18.5101	2
0	4.99452	83	1	0	10.4	31.6	182	3.5	206	171	99	121	60.7	58.3	2.4	240	5.4	54	13	54	2640	3	9.3	5.6	142	4	9	9.4	3.2	30.08	0.76	1.42	4.26	0.828489	33.5	48	163	16.3	1084	29.45		152	25.2337	822.12	18.5155	2
0	2.74795	51	1	1	10	30.4	240	3.9	59	197	138	96	56.9	54.3	2.6	240	5.84	58.4	12.8	72.2	2640	3	6.91	5.6	135	6.2	9.24	9.32	6.5	60.58	0.78	1.52	4.56	0.899582	41.93	47	202	20.2	556.1	23.27	338.7	154	22.8959	610.844	18.526	2
0	0.986301	69	1	1	10.4	32	210	3.4	167	209	269	99	59.8	57.6	2.2	240	7.8	78	18	56	2640	3	8.3	7.7	135	4.6	9	9.48	5.1	48.348	0.77	1.47	4.41	1.13394	37.92	35	246	24.6	55.95	14.23	378	155.5	23.8211	733.72	18.5559	2
0	4.49315	82	1	1	11.4	35	175	3.3	437	121	94	85	62	60	2	240	5.7	57	11	57	2640	3	9.3	7.6	137	4.5	9.1	9.66	2.9	28.014	0.81	1.65	4.95	0.900966	34	20	150	15	172	13.33	156.8	155	24.974	822.12	18.5571	2
0	0.923288	67	1	1	9.4	28.8	104	3.4	101	228	130		43.3	40.8	2.5	240	7.12	71.2	13.5	51.1	2640	3	8.2		141	5.6	9.44	9.92	3.8	37.696	0.81	1.66	4.98	1.08522	33.14	70	205	20.5	220	34.15	46	156	16.7653	724.88	18.5811	2
1	2.98082	83	1	1	11.8	36.3	243	4	128	173	297		48.6	47.1	1.5	240	5.1	51	10.8	55.4	2640	3	9.4		137	3.9	8.56	8.56	3.7	31.672	0.79	1.55	4.65	0.811045	32.92	52	184	18.4	363	28.26	166	148	21.5029	830.96	18.5846	2
0	6.49041	55	1	1	8.9	27.5	193	3.5	162	139	153	397	56.6	53.1	3.5	240	7.2	72	18	58	2640	3	7.3	8.2	134	4.2	8.76	9.16	5.2	47.632	0.75	1.39	4.17	1.04172	38.58	74	185	18.5	966.8	40	78.9	142	26.3341	645.32	18.6067	2
0	5.73699	55	1	1	7.4	22.6	80	3.6	112	115	63	132	52.6	48.6	4	240	8.1	81	21	73	2640	3	7.31	6.1	134	4.7	8.4	8.72	5.2	45.344	0.74	1.35	4.05	1.3517	47.33	54	213	21.3	815.1	25.35	25.1	152	21.0353	646.204	18.6178	2
0	1.74795	68	1	1	9.7	30.4	167	2.9	55	123	163	149	64	61.4	2.6	240	7	70	17	50	2640	3	8.3	6.6	134	3.9	9.4	10.28	5.4	55.512	0.76	1.42	4.26	1.22336	34.33	41	303	30.3	28.6	13.53	69.74	160	23.9844	733.72	18.6199	2
0	8.00274	69	1	0	11.9	33.3	106	3.3	99	187	121	134	45.6	43.4	2.2	240	10.4	104	20		2880	3	8.4	6.9	133	5.5	9.4	9.96	5.1	50.796	0.81	1.65	4.95	1.50534		74	165	16.5	450	44.85	119.9	158	17.385	742.56	18.621	2
0	6.23014	46	1	1	7.3	23.6	122	4.1	80	159	124	96	42.5	41.6	0.9	240	11.7	117	15	86	2640	3	6.73	9.9	134	4.9	8.16	8.08	7.5	60.6	0.87	2.05	6.15	2.38707	51.79	45	381	38.1	566.5	11.81	1071	148	18.992	594.932	18.6404	2
0	1.23288	72	1	1	10	32	179	3.9	369	175	88	138	38.6	36.6	2	240	6.8	68	23		2640	3	8.6	8	138	4.8	6.4	6.48	5.5	35.64	0.66	1.08	3.24	0.9091		33	261	26.1	70.1	12.64	398.7	152	15.8414	760.24	18.6458	2
0	4.90411	74	1	0	10.9	34.5	167	4.2	177	185	194	94	63.7	62.8	0.9	240	4.7	47	10	44	2660	3	8.8	6	139	4.1		-0.16	4.2		0.79	1.55	4.65	0.76061	27.12	59	229	22.9	640.48	25.76		152	27.1814	777.92	18.6473	2
0	2.67671	68	1	0	10.9	34.3	195	3.67	121	114	154	306	55.8	54	1.8	240	7.81	78.1	19.1	55.6	2640	3	8.34	8.3	134	4.91	7.36	7.624	6.1	46.5064	0.76	1.41	4.23	1.12079	38.29	52	235	23.5	955.2	22.13	466	158	21.6311	737.256	18.6525	2
1	4.00822	70	1	1	9.7	29.6	220	3.9	94	238	216	260	54.8	52.8	2	240	7.72	77.2	20	70	2640	3	8.5	7.9	134	4.4	8.8	8.88	4	35.52	0.74	1.35	4.05	1.09446	45.3	116	190	19	824.6	61.05	210	158	21.1505	751.4	18.6646	2
0	1.99726	51	1	0	9	28	217	4	106	208	195	78	48	48	0	240	8.67	86.7	17.1	86.7	5520	2	7.1	7.4	138	4.8	10	10	4.3	43	0.8	1.62	3.24	1.58179	51.9	68	236	23.6	475	28.81	28.7	154.8	20.0308	627.64	18.6692	2
0	7.23836	71	1	0	11.6	35.5	119	4	204	180	68	83	48.2	46.6	1.6	240	8.96	89.6	20	74.2	2640	3	8.6	6.6	134	4.7	9.24	9.24	4.3	39.732	0.78	1.5	4.5	1.28539	47.74	47	202	20.2	129	23.27		162	17.7564	760.24	18.6722	2
1	3.43836	79	1	0	11.1	33.6	267	3.1	106	212	113	144	54.7	51.8	2.9	240	6.8	68	17	82	2880	3	9.2	6.4	133	5	8.9	9.62	5	48.1	0.75	1.39	4.17	1.17986	48.96	91	203	20.3	638	44.83	572.3	150	23.0222	813.28	18.6783	2
1	5.01644	83	1	1	9.4	29.7	205	3.7	86	181	65	88	90	87.6	2.4	270	5.1	51	14	39	2600	3	9.5	8.6	141	4		0.24	3		0.73	1.29	3.87	0.769117	27.06	65	132	13.2	456.79	49.24		150	38.9333	839.8	18.685	2
1	1.61918	67	1	0	7.6	24	153	4.1	243	170	100	145	52	49.4	2.6	240	6.85	68.5	20.6	61.7	2640	3	8.3		135	4.9	9.48	9.4	6.5	61.1	0.7	1.2	3.6	1.09671	41.43	37	175	17.5	616	21.14	2037	149	22.2512	733.72	18.6975	2
1	1.86027	75	1	0	8.7	28.1	164	3.9	215	207	164	109	60.2	56.9	3.3		5.8	58	13			3	9	5.6	137	4.6		0.08	6.2		0.78	1.5	4.5	1.0719		70	178	17.8		39.33	233.9	156	23.381	795.6	18.7504	2
0	3.49589	53	1	1	8.5	25.7	301	3	98	150	257	142	61.6	59.4	2.2	240	7.46	74.6	18.1	62	2640	3	7.34	9.9	136	3.85	8.44	9.24	7.6	70.224	0.76	1.42	4.26	1.08045	40.58	33	239	23.9	189.1	13.81	385.6	148.8	26.8275	648.856	18.7561	2
0	1.96438	47	1	0	10.7	33.2	142	4	150	203	110	77		49.6	0	240	6.97	69.7	16.1	85.9	2880	3	6.9	6.2	140	4.6	10	10	5.3	53	0.77	1.47	4.41	1.03116	50.38	50	267	26.7	181	18.73	29	149.5	22.1921	609.96	18.762	2
1	5.52055	69	1	1	11.4	37.2	247	4.1	125	189	113	63	65	64	1		4.4	44	9			3	8.6	7.9	137	5.7		-0.08	4.3		0.8	1.59	4.77	0.877735		51	210	21	261.1	24.29		160	25	760.24	18.785	2
0	1.24658	83	1	1	7.9	24.7	169	2.3	84	234	95	142	70.3	69.3	1	240	7.7	77	19	52	2640	3	9.7	7.9	137	4.3	7.72	9.08	4.8	43.584	0.75	1.4	4.2	1.31885	36.54	42	172	17.2	579.8	24.42	306.7	156.5	28.2947	857.48	18.8353	2
0	13.2493	63	1	0		30	182	3.8	186	237	71	100		45.9	0	240	7.3	73	18.8	64	2880	3	8.2	8	141	4.9	9.2	9.36	4.3	40.248	0.74	1.36	4.08	1.31282	41.75	92	312	31.2	353	29.49	268	157	18.6214	724.88	18.8451	2
0	1.49589	68	1	0	11.6	35	210	3	154	212	105	94	58.9	57.7	1.2	240	6.2	62	13	49	2640	3	8.6	6.9	138	4.4	9.4	10.2	6.4	65.28	0.79	1.56	4.68	1.15698	31.54	80	198	19.8	241.7	40.4	84.58	161	22.2599	760.24	18.8474	2
1	4.39726	72	1	0	9.3	30	235	3.9	101	242	15	86	49.1	48.7	0.4	210	11.5	115	26	101	2670	3	8.9	10.3	135	4.9	9.3	9.38	6.3	59.094	0.77	1.49	4.47	1.59886	64.01	39	266	26.6	13.85	14.66	23.8	163	18.3296	786.76	18.8516	2
0	9.16712	51	1	1	9.8	28.5	197	3.38	101	116	75	175	49.8	44.9	4.9	240	6.9	69	20	73	2880	3	7.3	6.5	133	4.1	10.8	11.296	3.5	39.536	0.71	1.24	3.72	1.12353	46.35	79	223	22.3	511.24	35.43	47.08	164	16.6939	645.32	18.8587	2
0	6.06575	64	1	0	9	28.8	106	4.5	685	160	284		82.8	80.8	2	240	7.2	72	17.7	44	2640	3	8.3		134	4.1	11.84	11.44	5.5	62.92	0.75	1.4	4.2	1.04406	32.02	55	259	25.9	749	21.24	1468	162	30.788	733.72	18.8615	2
1	2.51781	62	1	1	10.4	30.1	250	3.84	47	349	762	211	48	45.5	2.5	240	7.7	77	13	69	1440	3	8.2	7.9	134	6.1	9.8	9.928	4.7	46.6616	0.83	1.78	5.34	1.49258	41.57	53	213	21.3	999	24.88	254	148	20.7725	724.88	18.8715	2
0	7.01644	67	1	0	9.7	31	221	3.7	94	148	213	91	55.1	52.2	2.9	240	8.39	83.9	16.8	66	2640	3	8.56	9.6	141	4.92	9.84	10.08	7.3	73.584	0.8	1.61	4.83	1.60518	42.15	60	216	21.6	1122.5	27.78	269	150	23.2	756.704	18.8715	2
0	5.72877	56	1	1	10.5	32.7	288	3.2	389	110	147	174	49.75	49.4	0.35	240	9.2	92	25		2640	3	7.7	7.8	135	6.2		0.64	7.7		0.73	1.3	3.9	1.57412		47	185	18.5	950	25.41	70.7	157	20.0414	680.68	18.8721	2
0	6.73973	63	1	0	9.8	31.9	204	3.6	179	222	332	82	44.1	42.5	1.6	240	6.8	68	11	66	2640	3	8.3	10.5	137	5.9	9.1	9.42	4.9	46.158	0.84	1.82	5.46	1.06665	38.58	59	250	25	2816.47	23.6	630	155	17.6899	733.72	18.8879	2
0	1.98082	58	1	0	7	21.5	192	3.8	206	179	76	82	40.1	36.6	3.5	240	10.4	104	22	83.1	5520	2	7.9		130	5.1	9.16	9.32	3.6	33.552	0.79	1.55	3.1	1.47931	52.99	48	209	20.9	695	22.97	166	152	15.8414	698.36	18.8912	2
1	4.04932	71	1	0	9.2	27.4	110	3.31	48	156	414	99	42.5	41.7	0.8	240	4.8	48	9	39	2880	3	8.9	6.5	136	4	9.3	9.852	3.5	34.482	0.81	1.67	5.01	0.964534	24.35	69	158	15.8	1265.2	43.67	339.5	153	17.8137	786.76	18.8972	2
1	4.36986	79	1	1	8.7	26.4	371	3.3	368	184	84	155	39.57	38.3	1.27	240	9.24	92.4	19.8	70.6	2640	3	9.5	8.9	127	6.3	8.04	8.6	7.1	61.06	0.79	1.54	4.62	1.63072	46.11	45	197	19.7	183	22.84	239	150	17.0222	839.8	18.905	2
1	2.36164	68	1	0	10.3	31.2	175	4	98	149	133	80	54.1	53.5	0.6	240	3.8	38	5	56	5280	2	8.76	8.2	138	4.3	8.96	8.96	4.9	43.904	0.87	2.03	4.06	0.869758	30.11	197	231	23.1	1311.1	85.28	130	151	23.4639	774.384	18.9371	2
1	4.70137	74	1	1	10.4	30.2	211	3.9	334	168	113	247	55.26	53.14	2.12	240	10.16	101.6	18.5		2640	3	9.2	7.2	132	4.3	9.24	9.32	5.4	50.328	0.82	1.7	5.1	1.486		101	227	22.7	307	44.49	58	162	20.2484	813.28	18.9535	2
0	6.84384	61	1	0	10.4	33.4	182	3.8	164	165	164		53.5	50.9	2.6	240	4.11	41.1	10.3	31.6	2640	3	8.2		144	6.4	10.72	10.88	4.5	48.96	0.75	1.38	4.14	0.776863	21.35		265	26.5	42.6	100	6.4	151	22.3236	724.88	18.9635	2
0	9.16712	52	1	0	9	27.7	135	3.74	122	207	177	105	59.7	59.3	0.4	240	9.7	97	31	99	1440	3	7.5	6.7	139	5.1	10.3	10.508	4.7	49.3876	0.68	1.14	3.42	1.43959	64.86	86	228	22.8	704	37.72	118	164	22.0479	663	18.9658	2
1	1.79178	62	1	1	8.3	26	231	4	246	188	307	182	51.6	50.7	0.9	240	5.4	54	12	50	2640	3	8.3	7.9	138	4.4	9.1	9.1	3.2	29.12	0.78	1.5	4.5	0.841429	31.17	36	220	22	109.99	16.36	157	150	22.5333	733.72	18.9735	2
0	2.72877	66	1	1	9.5	29	234	3.9	365	141	388	182	76.2	73.3	2.9	240	6.6	66	46		2640	3	8.5	7.5	138	3	9.2	9.28	5.3	49.184	0.3	0.36	1.08	0.52116		54	217	21.7	67.9	24.88	162.1	152	31.7261	751.4	18.9838	2
0	3.49589	46	1	0	9.2	28.2	177	4.1	131	186	95	79	43.9	41.6	2.3	240	6.85	68.5	9.6	60.6	2640	3	7.16	8	140	4.26	8.72	8.64	5.2	44.928	0.86	1.97	5.91	1.09052	35.43	42	172	17.2	487	24.42	733.9	151.3	18.1725	632.944	18.9889	2
0	4.49315	55	1	1	11.8	33.7	181	4.2	254	193	321	218	67	64.1	2.9	240	9.2	92	21	92	2640	3	7.8	6.1	138	5	10.3	10.14	4.1	41.574	0.77	1.48	4.44	1.31002	56.5	64	265	26.5	151	24.15		158	25.677	689.52	18.9973	2
0	1.97808	76	1	0	11.6	36.3	82	4.2	236	185	50	77	46.6	45.7	0.9	240	7.19	71.9	14.5	55.1	5520	2	9.4		138		9.24	9.08	6.5	59.02	0.8	1.6	3.2	1.33202	35.15	40	215	21.5	366	18.6	535	155	19.0219	830.96	19.0006	2
0	7.73699	57	1	0	9.3	29.7	243	3.6	226	137	62	63	48.42	47.22	1.2	240	5.13	51.3	7.8	41.7	2640	3	8	6.3	143	4.3	8.92	9.24	5.8	53.592	0.85	1.88	5.64	0.851455	25.15	43	168	16.8	290	25.6	106	154.5	19.7819	707.2	19.0044	2
0	5.99178	55	1	1	10.4	30.4	85	3.8	253	177	148	259	47.7	45.2	2.5	240	4.6	46	15		2640	3	7.8	6	132	4		0.16	1.3		0.67	1.12	3.36	0.677947		46	275	27.5	138	16.73		154	19.0589	689.52	19.0261	2
0	9.16712	73	1	0	9	27.1	162	3.67	58	150	373	113	50.7	48.4	2.3	240	7.2	72	17	71	2880	3	9.2	7.3	139	5.2	9.7	9.964	4.2	41.8488	0.76	1.44	4.32	1.2628	44.04	47	224	22.4	37	20.98	100.8	155	20.1457	813.28	19.0343	2
0	4.30137	67	1	0	10.8	31.5	175	4.02	43	184	92	89	45.3	44.5	0.8	240	8.6	86	14	70	2880	3	8.8	5.7	144	5.4	10.3	10.284	4.8	49.3632	0.84	1.82	5.46	1.66571	42.62	102	203	20.3	346.4	50.25	56.7	154	18.7637	777.92	19.0457	2
0	2.74795	74	1	1	9.7	30	232	3.8	62	226	697	232	52.3	49.6	2.7	240	7.3	73	20.8	68.1	2640	3	9.29	6	134	4.52	8.36	8.52	6.2	52.824	0.72	1.26	3.78	1.02016	44.65	28	334	33.4	94.5	8.38	329.31	148	22.6443	821.236	19.0603	2
0	1.74795	72	1	0	8.2	24.9	87	2.8	130	168	53	109	46.2	45	1.2	240	8	80	15	72	2640	3	9.2	6.2	139	4.9	8.64	9.6	4.4	42.24	0.81	1.67	5.01	1.49556	43.83	46	223	22.3	203.3	20.63	554.2	152	19.4771	813.28	19.0759	2
0	6.54521	65	1	1	9.2	29.7	177	3.9	112	158	223	82	64.2	60.4	3.8	240	12.64	126.4	24.2	89.2	2640	3	8.7		131	6.6	9	9.08	6	54.48	0.81	1.65	4.95	1.79338	58.25	41	265	26.5	438	15.47	34.6	154	25.468	769.08	19.0997	2
1	1.30959	66	1	0	9.7	30.3	106	4.2	253	201		82	63.3	62	1.3	240	5.8	58	9		2640	3	8.8	6.9	143	4.1		-0.16	3.9		0.84	1.86	5.58	1.19019		76	205	20.5	1458.32	37.07	462	151	27.1918	777.92	19.1025	2
0	2.99726	64	1	1	11	34.3	295	3.2	463	283	398	212	58.4	55.1	3.3	240	4.7	47	13		2640	3	8.6	7	137	4.4	9.9	10.54	1.9	20.026	0.72	1.29	3.87	0.72197		27	173	17.3	382	15.61		160	21.5234	760.24	19.109	2
1	4.41918	57	1	1	9.3	27.6	166	3.8	83	180	364	207	45.1	43.1	2	240	9.8	98	21	88	2880	3	8.1	7	134	6.7	9.3	9.46	5	47.3	0.79	1.54	4.62	1.71937	54.88	66	226	22.6	738.5	29.2	184.9	148	19.6768	716.04	19.1112	2
0	2.69315	59	1	1	11	33.2	191	4.1	69	220	180	217	50.8	50	0.8	240	10.5	105	18	82	2640	3	8.3	10.6	136	4.1	12.4	12.32	7	86.24	0.83	1.76	5.28	1.54338	50.96	90	217	21.7	795.1	41.47	125	160	19.5312	733.72	19.1327	2
1	1.96438	80	1	0	10.5	32	142	4.1	177	210	283	79	57.7	55.6	2.1	240	8.65	86.5	12.7	90.4	4800	2	9.9	7.9	140	4.5	9.88	9.8	5	49	0.85	1.92	3.84	1.32618	51.46	73	177	17.7	1690	41.24	130	149	25.0439	875.16	19.1328	2
0	7.73425	76	1	0	10.2	32.7	193	4	376	156	102	84	54.53	54.04	0.49	240	5.32	53.2	3.1	49.1	2640	3	9.7	7.5	139	5.2	8.56	8.56	4.1	35.096	0.94	2.84	8.52	0.920462	26.27	37	164	16.4	236	22.56	551	160	21.1094	857.48	19.1401	2
1	3.23014	70	1	0	9.5	30	251	3.7	174	139	176	94	63	61.05	1.95	240	7.7	77	13.3	64.2	2640	3	9.14	8.7	137	4.85	9.8	10.04	4.9	49.196	0.83	1.76	5.28	1.17661	39.28	39	209	20.9	907.4	18.66	863	150	27.1333	807.976	19.141	2
1	2.41918	68	1	0	8.2	25.9	66	3.1	264	158	74	90	68.8	65.8	3	240	6.32	63.2	26.9	36.5	2640	3	8.9	8.8	142	4.2	10.76	11.48	7.4	84.952	0.57	0.85	2.55	0.776282	32.81	62	181	18.1	910	34.25	15.7	151	28.8584	786.76	19.1428	2
0	10.4932	59	1	1	7.9	24.5	149	4	179	214	255		54.1	51.5	2.6	240	12.23	122.3	33.4	89.8	2640	3	8.3		139	7.1	7.32	7.32	5.7	41.724	0.73	1.3	3.9	1.91342	62.95	99	220	22	1703	45	69.6	162	19.6235	733.72	19.1695	2
0	3	58	1	0	10.6	32.6	110	4.2	71	120	116	104	50.5	49.8	0.7	240	7.09	70.9	19.4	59.1	2640	3	8.23	3.9	135	4.24	9.2	9.04	3.7	33.448	0.73	1.3	3.9	1.00628	39.74	43	158	15.8	321.2	27.22	65.94	165	18.292	727.532	19.1738	2
1	9.26301	66	1	1	7.9	27	141	2.7	156	162	52	92	41.65	39.1	2.55	240	12.47	124.7	48.8	96.5	2640	3	8.8	7.3	138	6.1	7.6	8.64	4.5	38.88	0.61	0.94	2.82	1.43571	73.83	32	167	16.7	689	19.16	189	135	21.454	777.92	19.1761	2
0	4.66301	55	1	1	7.1	24.4	557	2.4	496	128	260	248	59.2	57.55	1.65	240	4	40	14		2640	3	8	9.3	136	3.1		1.28	4		0.65	1.05	3.15	0.703334		22	128	12.8	334	17.19	15.5	150	25.5778	707.2	19.1908	2
0	4.91781	61	1	1	10	32.5	160	3.6	105	138	152	150	48.1	45.7	2.4	240	6.2	62	14	62	2640	3	8.5	7.1	141	4	9.3	9.62	3.7	35.594	0.77	1.49	4.47	0.93942	38	65	201	20.1	240	32.34	90.4	144	22.039	751.4	19.1934	2
0	7.23836	55	1	1	9.7	32.1	182	3.3	49	65	79	223	61.6	57.5	4.1	240	6.88	68.8	17.1	37.4	2640	3	8.05	7.6	138	4.28	9.48	10.04	5.8	58.232	0.75	1.39	4.17	1.00289	28.56	31	252	25.2	196.6	12.3	34.3	162	21.9098	711.62	19.2034	2
0	2.48219	72	1	1	9.2	29.5	267	4	359	109	176	171	52.75	49.15	3.6	240	6.99	69.9	24	54.9	2640	3	9.3		135	4.1	9.8	9.8	6.3	61.74	0.66	1.07	3.21	0.926434	40.08	26	265	26.5	171	9.81	1646	150	21.8444	822.12	19.2035	2
0	0.983562	78	1	0	10.5	31.1	167	4.1	121	206	42	94	59.9	58.1	1.8	240	9.67	96.7	23	68.7	2640	3	9.8		139	4.5	8.76	8.68	5	43.4	0.76	1.44	4.32	1.35678	47.02	43	225	22.5	171	19.11		155	24.1831	866.32	19.2117	2
0	2.49041	63	1	0	9.2	28.5	39	3	899	113	76	185	47.8	46.4	1.4	240	6.6	66	15		2640	3	8.7	6.3	137	3.2	8.6	9.4	2.1	19.74	0.77	1.48	4.44	1.25161		117	241	24.1		48.55		149.6	20.7326	769.08	19.2333	2
0	10.4932	59	1	0	8.6	26.6	176	3.9	241	255	178		54.6	52.2	2.4	240	5.61	56.1	13.1		2640	3	8.4		136	5.1	12.52	12.6	6.1	76.86	0.77	1.45	4.35	1.02462		52	242	24.2	531	21.49	121	162	19.8903	742.56	19.237	2
0	5.51507	69	1	1	8.9	27.8	212	4.1	180	153	195	139	66.42	63.06	3.36	240	9.54	95.4	15.8	71.4	2640	3	9.2	7.5	134	5.9	9.12	9.04	5.6	50.624	0.83	1.8	5.4	1.42515	44.6	57	260	26	381	21.92	31.4	160	24.6328	813.28	19.2455	2
0	2.97808	65	1	0	8.2	25.5	165	4.1	151	189	136	85	58.1	55.45	2.65	240	7.88	78.8	16.9	64.9	2640	3	8.9		132	5.9	9.44	9.36	6.4	59.904	0.79	1.54	4.62	1.15945	41.48	57	259	25.9	101	22.01	214	163	20.8702	786.76	19.2676	2
0	3.74795	56	1	0	8.3	25.9	184	3.4	308	191	62	113	54	53.8	0.2	240	7.5	75	20	75	2640	3	8.2	7.2	138	4.7	9.1	9.58	4.2	40.236	0.73	1.32	3.96	1.06018	47.5	51	210	21	94	24.29	243	160	21.0156	724.88	19.2683	2
0	5.9863	57	1	1	11.7	34.5	206	3.6	88	162	90	222	59	54.4	4.6	240	8.3	83	24	83	2640	3	8.27	7.7	130	6	8.08	8.4	5.5	46.2	0.71	1.24	3.72	1.3174	53.5	60	221	22.1	670.1	27.15	237	154	22.9381	731.068	19.2704	2
0	4.74247	64	1	1	8.8	27.2	274	3.3	138	189	289	258	70	65	5	240	5.2	52	15	52	2640	3	8.8	5.8	132	5.5	9.5	10.06	3.4	34.204	0.71	1.24	3.72	0.770966	33.5	52	183	18.3	284	28.42		162	24.7676	777.92	19.2721	2
1	1.57808	57	1	0	10.4	32.1	247	3.8	225	187	130	88	54.5	51.7	2.8		6.6	66	15			3	8.3		135	6		0.16	5.4		0.77	1.48	4.44	1.18833		47	172	17.2	1446.92	27.33	294.9	152	22.3771	733.72	19.2751	2
0	4.83288	61	1	0	8.9	27.6	232	4.5	254	186	195	97	62	62	0	240	6.2	62	15		2640	3	8.6	6.2	140	4.3	9.2	8.8	2.9	25.52	0.76	1.42	4.26	0.926339		31	221	22.1	439	14.03	350	153	26.4855	760.24	19.2786	2
0	4.41096	58	1	0	9.5	24.4	212	3.3	184	271	499		61	57.9	3.1	240	4.98	49.8	12.1	40.3	2640	3	8.4		141	4.1	8.64	9.2	5	46	0.76	1.41	4.23	0.915573	26.6	64	258	25.8	52.4	24.81	110	158	23.1934	742.56	19.3002	2
0	2.24658	65	1	0	10.3	31.2	209	3.2	86	223	141	175	57.3	54.8	2.5	240	9	90	19	86	2640	3	8.97	8.7	133	3.9	8.72	9.36	6.1	57.096	0.79	1.56	4.68	1.60361	52.67	47	243	24.3	324	19.34	177.92	160	21.4062	792.948	19.3217	2
0	8.86575	69	1	0	9.9	30.5	242	3.3	128	233	215		53.1	50.7	2.4	240	6.86	68.6	14	51.3	2640	3	9.3		139	5.2	10.56	11.12	5.7	63.384	0.8	1.59	4.77	1.27454	33.37	60	221	22.1	141	27.15	119	156	20.8333	822.12	19.3419	2
0	3.35342	66	1	0	9.7	30.9	134	4.1	208	276	197	100	55	51.5	3.5	240	6.04	60.4	10.1	73	2640	3	9.1	7.4	133	4.9	9.88	9.8	5.2	50.96	0.83	1.79	5.37	0.962763	41.02	70	244	24.4	397	28.69	542	154	21.7153	804.44	19.3468	2
1	3.51781	64	1	0	8.9	26.8	134	3.11	219	187	116	99	52	50	2	240	4.9	49	16	38	2880	3	8.9	6.8	140	4	10.6	11.312	4.9	55.4288	0.67	1.12	3.36	0.802847	27.42	109	293	29.3	466	37.2	1165	160	19.5312	786.76	19.3612	2
0	6.48493	69	1	1	10.2	33.4	96	3.6	90	119	100		69.45	66.35	3.1	240	10.27	102.7	27.1	85.8	2640	3	9.3		133	5.1	7.56	7.88	4.9	38.612	0.74	1.33	3.99	1.65488	57.15	14	171	17.1	1405	8.19	187	143.5	32.2209	822.12	19.3627	2
0	1.48493	62	1	1	9.8	31.2	266	3.8	451	175	266	221	67.8	64.2	3.6	240	8	80	18		2640	3	8.8	9.1	140	3.3	10.1	10.26	6.5	66.69	0.78	1.49	4.47	1.16338		65	264	26.4	259.28	24.62	921.2	153	27.4253	777.92	19.3721	2
0	4.48767	69	1	0	11	33.7	168	3.7	256	234	428	97	71.1	67.6	3.5	240	7.8	78	18	72	2640	3	9.36	9	138	5.4	8.8	9.04	3.8	34.352	0.77	1.47	4.41	1.36893	45.25	53	218	21.8	479.7	24.31	593	161	26.0792	827.424	19.3992	2
0	1.97808	57	1	1	7.7	27.4	253	4.6	192	176	67	63	48.4	46.05	2.35	240	7.97	79.7	15.1	53.9	2340	3	8.5		136		9.48	9	4.7	42.3	0.81	1.66	4.98	1.48604	35.7	28	245	24.5	231	11.43	203	153	19.6719	751.4	19.4198	2
0	1.99452	51	1	1	9.4	29.4	248	3.1	319	182	187	278	86.1	80.5	5.6	240	6.5	65	23		2640	3	8	8.2	134	4.6	7.7	8.42	4.6	38.732	0.65	1.04	3.12	0.969119		55	209	20.9	149.63	26.32	271.6	162	30.6737	707.2	19.4316	2
0	2.73973	46	1	0	9.1	29.2	233	3.7	122	192	210	69	53.8	51.4	2.4	240	6.9	69	15	57	2640	3	7.7	7.5	139	4.1	8.4	8.64	3.6	31.104	0.78	1.53	4.59	1.32045	36.5	27	195	19.5	110.9	13.85	514	150	22.8444	680.68	19.4537	2
0	2.49041	62	1	0	9.3	29.5	152	3.8	441	132	101	139	57	56	1	240	6.7	67	17		2640	3	8.9	5.4	142	4.1	9	9.16	3.7	33.892	0.75	1.37	4.11	1.22304		44	222	22.2		19.82		154	23.6128	786.76	19.4612	2
1	1.47671	70	1	1	9	29.1	504	4.4	101	149	67	118	51.2	49.8	1.4	240	4.8	48	15	69	2640	3	9.5	6.7	135	3.3	9.5	9.18	4.3	39.474	0.69	1.16	3.48	0.708678	41.13	34	178	17.8	47.19	19.1	8.7	145	23.6861	839.8	19.4754	2
0	2.98082	53	1	1	7.1	21.2	156	3.9	165	120	148	110	96.2	92	4.2	240	6.65	66.5	26.1	84.5	2640	3	8.2		133	3.5	8.2	8.28	5.5	45.54	0.61	0.94	2.82	0.844046	54.55	37	227	22.7	287	16.3	178	163	34.6268	724.88	19.4787	2
0	0.99726	76	1	0	9.9	30.9	248	3	139	206	132	90	56.4	53.9	2.5	240	7.3	73	15	72	2640	3	10	7.8	136	3.9	9.08	9.88	4.5	44.46	0.79	1.58	4.74	1.34118	43.54	22	227	22.7	685.9	9.69	1086.68	161	20.794	884	19.4796	2
0	1.47945	76	1	0	8.7	28.6	138	4.2	117	86	141	80	46.7	46.1	0.6	240	5.2	52	13	50	2640	3	10	7.7	137	4.2	9.4	9.24	3.1	28.644	0.75	1.39	4.17	0.941776	31.58	50	204	20.4	185.98	24.51	220	162	17.5659	884	19.4948	2
0	1.15616	72	1	0	9.7	30.1	40	4.2	760	130	172	140	54.2	52	2.2	240	8.5	85	21		2640	3	9.7	8.9	139	3.6	8.3	8.14	6.7	54.538	0.75	1.4	4.2	1.20224		52	246	24.6	249.5		55.7	153	22.2137	857.48	19.4953	2
0	6.9863	78	1	0	10.4	31.8	192	3.9	101	187	101	126	50.4	48.5	1.9	240	9.2	92	16	66	2640	3	10.2	9	136	5	8.8	8.88	6.2	55.056	0.83	1.75	5.25	1.37122	42.08	56	163	16.3	468.5	34.36	630	155	20.1873	901.68	19.5051	2
0	6.23836	66	1	0	11.7	37.3	215	4.3	121	179	84	91	52.4	50.3	2.1	240	9.26	92.6	17.7	69.1	2640	3	9.3		139	5.4	9	8.76	2.7	23.652	0.81	1.65	4.95	1.35875	44.38	53	312	31.2	273	16.99	248	163	18.9318	822.12	19.5171	2
0	1.46301	62	1	0	8.6	28.2	190	3.8	67	148	67	86	55.2	52	3.2	240	7.8	78	17	69	2640	3	9	10.2	139	4.8	8.9	9.06	3.5	31.71	0.78	1.52	4.56	1.14511	43.38	35	261	26.1	34.2	13.41	13.4	154	21.9261	795.6	19.5288	2
0	9.16712	54	1	1	11.3	33.9	159	3.55	70	180	236	180	53.9	52.4	1.5	240	7.6	76	18	69	2880	3	8.4	6.9	139	4.3	9.4	9.76	5.9	57.584	0.76	1.44	4.32	1.32363	43.77	123	181	18.1	610	67.96	282.5	145	24.9227	742.56	19.5378	2
0	5.49315	68	1	0	9	28.1	233	3.9	219	152	101		44.3	43.4	0.9	240	9.3	93	16.3	68.9	2640	3	9.5		137	4.6	8.56	8.64	4.2	36.288	0.82	1.74	5.22	1.38238	43.6	28	159	15.9	605	17.61	169	154	18.2999	839.8	19.549	2
0	1.48493	63	1	0	10.5	33.1	177	4.1	623	206	352	119	56.6	53.1	3.5	240	6.4	64	15		2640	3	9.1	7.2	139	5.2	10.9	10.82	5.4	58.428	0.77	1.45	4.35	0.956735		51	208	20.8	561.79	24.52	124.9	154.5	22.2453	804.44	19.554	2
0	1.07671	46	1	1	11.4	35.4	169	3.9	238	191	155	190	56.3	53.6	2.7	240	10.26	102.6	31.9	80.3	2640	3	7.8	12.5	137	5.9	8.5	8.58	5.7	48.906	0.69	1.17	3.51	1.32813	57.03	69	259	25.9	157	26.64	244	149	24.1431	689.52	19.5621	2
0	10.989	50	1	0	9.7	31	162	4.1	161	217	69	85	53	52	1	240	7.89	78.9	31.7	0	2640	3	8.1	8.6	140	5.2	9.2	9.12	4.1	37.392	0.6	0.91	2.73	1.0541		67	288	28.8	262	23.26	166	154	21.9261	716.04	19.5816	2
0	1.74795	68	1	0	7.3	23.1	113	3.2	87	203	150	85	58.2	57.9	0.3	180	10.3	103	29	104	4080	2	9.5	9	132	5.2	8.52	9.16	8.3	76.028	0.72	1.27	2.54	1.61636	66.48	75	181	18.1	727.8	41.44	1000.5	150	25.7333	839.8	19.5866	2
0	2.68219	73	1	0		28	235	3.9	229	220	272	89	59.2	57.8	0	240	6.8	68	20.5	65.9	2880	3	9.9	6.7	123	4.7	9.2	9.28	3.5	32.48	0.7	1.2	3.6	1.08993	43.28	67	272	27.2	592	24.63	251	151	25.3498	875.16	19.6104	2
0	4.49315	61	1	1	8.9	26.5	115	3.6	149	156	79	182	58.2	55.55	2.65	240	10.19	101.9	29.8	78.5	2640	3	9		135.4	5.2	8.16	8.48	4.8	40.704	0.71	1.23	3.69	1.34554	55.13	69	175	17.5	570	39.43	344	148	25.3607	795.6	19.612	2
0	2.99726	62	1	0	10.6	32.4	203	4.1	136	181	137	91	62.6	60.7	1.9	240	8.2	82	21	101	2640	3	9.1	9.4	139	5.7	9.2	9.12	8.2	74.784	0.74	1.36	4.08	1.15487	60.21	35	263	26.3	30.63	13.31	844	159	24.0101	804.44	19.6212	2
0	1.24658	54	1	1	9.5	29	117	3.2	95	169	90	115	61	56.3	4.7	240	9.9	99	25	105	4080	2	8.5	6.5	136	6.3	8.92	9.56	8.3	79.348	0.75	1.38	2.76	1.6346	64.83	73	208	20.8	1092.8	35.1	323.69	158	22.5525	751.4	19.6222	2
0	2	47	1	0	7.8	24	183	2.6	159	200	36	105	50.6	46	4.6	240	10.5	105	23	101	2640	3	8	6.5	130	6.3	9.32	10.44	7.6	79.344	0.78	1.52	4.56	1.48334	62.17	70	241	24.1	588.1	29.05	354.81	150.7	20.255	707.2	19.6332	2
0	4.74521	67	1	1	10.7	38	165	3.8	228	196	138	130	66.5	64.2	2.3	240	6.6	66	17	66	2640	3	9.5	8.3	141	3.7	9.5	9.66	4.7	45.402	0.74	1.36	4.08	0.96231	41.5	61	220	22	168	27.73	438	152	27.7874	839.8	19.6394	2
0	4.98904	65	1	1	11.6	35.2	85	4	218	153	180	81	49.3	47	2.3	240	6.9	69	17	69	2640	3	9.4	6.8	140	4.3	10.6	10.6	4.7	49.82	0.75	1.4	4.2	1.19928	43	56	166	16.6	906	33.73	42.07	155	19.563	830.96	19.6766	2
0	5.9863	59	1	1	9.4	30.3	328	3.9	86	94	120	33	65.7	63.9	1.8	240	4.4	44	7	39	2640	3	9.01	7.3	141	3.7	10.44	10.52	3.1	32.612	0.84	1.84	5.52	0.938886	23.21	95	367	36.7	245.4	25.89	592	149	28.7825	796.484	19.6912	2
0	3.74247	44	1	1	9.6	27.9	194	3.8	106	172	506	173	64	60.8	3.2	240	10.22	102.2	49.1	94.7	2640	3	7.77	10.7	130	4.04	7.8	7.96	6.5	51.74	0.52	0.73	2.19	1.14472	72.21	60	197	19.7	598.5	30.46	597	145	28.918	686.868	19.6934	2
0	1.24658	53	1	0	8.8	26.5	243	3.2	317	235	74	81	46.5	45.9	0.6	240	7.9	79	26	94	4080	2	8.5	8	134	5.2	8.48	9.12	6.6	60.192	0.67	1.11	2.22	1.18543	59.58	36	331	33.1	97.3	10.88	674.75	150.7	20.2109	751.4	19.7038	2
0	7.81096	71	1	1	11.2	33.5	248	4.1	143	171	228	70	42.3	41	1.3	240	6.26	62.6	13.6	64.5	2640	3	9.9	8.5	138	4.4	9.88	9.8	6.8	66.64	0.78	1.53	4.59	1.15516	38.97	43	266	26.6	243	16.17	549	151	17.9817	875.16	19.704	2
0	2.73151	58	1	1	9.3	28.3	168	4	246	194	139	142	86.1	83.15	2.95	240	4.8	48	13		2640	3	8.9	9	136	5.2	9.3	9.3	5.5	51.15	0.73	1.31	3.93	0.73727		44	328	32.8	23.12	13.41	345.5	161	32.0782	786.76	19.706	2
1	5.08219	55	1	1	9.1	29.3	330	3.4	55	211	216	496	52.1	49.3	2.8	240	7	70	15	81	2880	3	8.7	7.4	128	6.6	9.6	10.08	2.2	22.176	0.79	1.54	4.62	1.27612	47.58	46	214	21.4	54.1	21.5	178.7	150	21.9111	769.08	19.7085	2
0	3.2	75	1	0	10.5	32.1	167	3.9	150	168	67	68	55	53.1	1.9	240	7.7	77	18	70	2640	3	10.2	8.6	142	4.8		0.08	5.3		0.77	1.45	4.35	1.11695	44.29	58	231	23.1	75.04	25.11		151	23.2885	901.68	19.7091	2
0	5.73699	74	1	1	11.1	34.3	189	3.8	74	162	354	330	65.7	63.2	2.5	240	5.3	53	12	44	2640	3	10.15	6.4	125	5.7	8.44	8.6	4.3	36.98	0.77	1.49	4.47	0.990673	28.38	48	281	28.1	50.4	17.08	118	154	26.6487	897.26	19.7261	2
1	5.06027	64	1	1	10.3	34.1	215	4.3	185	227	200	90	36.64	36.68	0	240	5.8	58	13.1	59.8	2640	3	9.4	7.8	142	4.2	9.48	9.24	3.8	35.112	0.77	1.49	4.47	0.889651	36.38	31	323	32.3	15.6	9.6	268	148	16.7458	830.96	19.7294	2
1	4.8	59	1	1	12	35.5	257	3.4	63	192	164	213	61.85	58.7	3.15	240	5.5	55	16		2800	3	9	8	134	3.8	9.4	9.88	5.3	52.364	0.71	1.23	3.69	0.803571		39	208	20.8	104	18.75	198.4	155	24.4329	795.6	19.732	2
0	3.49589	67	1	1	9.3	28.1	321	3.5	29	179	206	155	79.2	75.4	3.8	240	8.21	82.1	23.3	61.6	2640	3	9.61	6.8	135	3.9	8.68	9.08	4.49	40.7692	0.72	1.26	3.78	1.12638	43.3	51	272	27.2	825.2	18.75	105.43	155	31.384	849.524	19.7349	2
0	1.98356	67	1	1	11.8	35.7	256	4	215	182	36	70	53.5	50.5	3	240	9.1	91	29	83	2640	3	9.6	7.5	134	5.2	9.2	9.2	5.4	49.68	0.68	1.14	3.42	1.18502	56.33	26	248	24.8	29.03	10.48	275	160	19.7266	848.64	19.7366	2
0	6.73425	60	1	1	10.8	33	191	3.7	104	189	38	202	64	61.5	2.5	240	10.6	106	32	58	2640	3	9.1	8.1	132	5.7	10	10.24	9.2	94.208	0.7	1.2	3.6	1.60513	47	75	249	24.9	5267.6	30.12	94.5	140	31.3776	804.44	19.754	2
0	3.49589	52	1	1	11.5	33.8	194	4.1	84	245	265	412	51.3	47.7	3.6	240	9.98	99.8	20.5	65.4	2640	3	8.54	6.8	128	5.22	9.12	9.04	7.6	68.704	0.79	1.58	4.74	1.43419	44.38	103	209	20.9	554.8	49.28	162.54	158	19.1075	754.936	19.758	2
0	0.99726	74	1	1	10.3	31.3	186	3.6	143	130	152	112	48.1	45.9	2.2	240	14.1	141	32	98	2640	3	10.2	8.3	132	5.6	8.32	8.64	5.8	50.112	0.77	1.48	4.44	2.34779	66.79	45	330	33	109.9	13.64	212.46	150	20.4	901.68	19.7667	2
0	0.99726	75	1	0	9	27	251	2.6	278	175	120	124	46.7	44	2.7	240	13.3	133	29	107	2640	3	10.3	7.9	133	5.2	7.4	8.52	4.6	39.192	0.78	1.52	4.56	2.25716	69.08	29	223	22.3	977.1	13	395.07	145	20.9275	910.52	19.7831	2
0	5.74247	59	1	0	10.2	32.2	291	4.1	114	206	176	87	57.5	55.6	1.9	240	6.3	63	13	58	2640	3	9.1	9.6	142	4.3	10.7	10.62	6.9	73.278	0.79	1.58	4.74	0.967298	35.71	57	255	25.5	205	22.35	195	150	24.7111	804.44	19.7836	2
0	11.2411	68	1	0	11.4	34	194	3.6	106	192	134	80	49.8	48.3	1.5	240	6.56	65.6	14.2		2640	3	9.8	6.8	140	5.8	9.2	9.52	2.4	22.848	0.78	1.53	4.59	1.20247		79	253	25.3	273	31.23	74.6	148.4	21.9321	866.32	19.8045	2
0	1.2	67	1	0	10.2	31.3	177	3.86	70	197	274	139	52.9	49.7	3.2	240	4.91	49.1	10.2	38.5	2640	3	9.74	9.54	142	5.3	9.56	9.672	4.34	41.9765	0.79	1.57	4.71	0.789676	24.79	49	354	35.4	73.3	13.84	120.2	153	21.2312	861.016	19.8135	2
0	4.98082	68	1	0	11.5	33.9	218	3.6	193	153	138	122	60.4	57.1	3.3	240	7.1	71	18	71	2640	3	9.8	8.6	133	4	9.9	10.22	4.3	43.946	0.75	1.37	4.11	1.28602	44.5	71	180	18	1451	39.44		156	23.4632	866.32	19.8173	2
0	8.07671	54	1	0	9.4	28.6	170	4.1	137	238	150		46	44.3	1.7	240	10.38	103.8	16.5	106	2640	3	8.8		137	4.5	9.88	9.8	5.9	57.82	0.84	1.84	5.52	1.98659	61.16	56	266	26.6	154	21.05	87	155	18.4391	777.92	19.8241	2
1	5.12055	61	1	1	9.5	28.6	210	3.5	66	257	128	233	45.8	43.2	2.6	240	8.3	83	18		2880	3	9.3	8.2	136	3.6	8.8	9.2	4.9	45.08	0.78	1.53	4.59	1.21004		50	188	18.8	362	26.6	168	148	19.7224	822.12	19.8267	2
1	4.21096	46	1	0	11.6	35.1	196	3.5	451	113	80	76	42.7	42.1	0.6	240	11.31	113.1	22.7	87.9	2640	3	8.2	10.1	133	7.6	12.16	12.56	11	138.16	0.8	1.61	4.83	1.61147	56.35	77	201	20.1	444	38.31	275	160	16.4453	724.88	19.8451	2
0	4.32877	70	1	1	10.3	31.5	199	3.5				261	60	58	2	240	6.4	64	16	64	2640	3	10		135	4.3	9	9.4	3.2	30.08	0.75	1.39	4.17	0.944639	40				224			155	24.1415	884	19.8548	2
0	1.48493	54	1	0	7.5	22.7	229	3.7	162	199	95		50.2	48.9	1.3	240	9.25	92.5	21.7	96.4	2640	3	8.8		129	6.2	8.32	8.56	6.6	56.496	0.77	1.45	4.35	1.30797	58.89	27	201	20.1	565	13.43	183	159	19.3426	777.92	19.8553	2
0	6.98904	48	1	0	10.5	32.8	220	3.9	70	140	94	108	51.4	49.3	2.1	240	8.7	87	11	56	2640	3	8.41	7.8	140	5.1	10	10.08	3.4	34.272	0.87	2.07	6.21	1.35185	34.79	66	219	21.9	1169	30.14	319	151.5	21.4794	743.444	19.8554	2
0	4.74247	72	1	0	10.2	31.2	165	4	699	177	57	89	49	48.1	0.9	240	11.49	114.9	30.4	84.8	2640	3	10.2	8.1	139	4.4	7.9	7.9	5.7	45.03	0.74	1.33	3.99	1.53889	58.85	94	233	23.3	115	40.34	1447	148	21.9595	901.68	19.8987	2
1	3.13425	70	1	1	9	29	156	3.9	94	181	182	167	60.9	57.6	3.3	240	8.6	86	15	83	2640	3	10.1	10	139	4.6	8.4	8.48	9.7	82.256	0.83	1.75	5.25	1.29275	49.13	52	155	15.5	407.6	33.55	475	152	24.9307	892.84	19.9056	2
0	9	55	1	0	10.7	32.1	188	4.2	293	210	78		48.76	46.82	0	240	7.62	76.2	12.1	74	2640	3	9		139	4.3	9.6	9.44	6.1	57.584	0.84	1.84	5.52	1.17782	43.14	67	271	27.1	271	24.72	114	152.7	20.0795	795.6	19.9232	2
0	1.16712	52	1	0	8.6	26.1	260	3.4		208	53	145	61.1	59.75	1.35	240	7.45	74.5	25		2640	3	8.7			6.9	9.48	9.96	7.4	73.704	0.66	1.09	3.27	0.983493		31	248	24.8	43.2		764	158	23.9345	769.08	19.9245	2
0	9.16712	61	1	1	9.8	31.3	429	3.13	72	210	498	253	64.4	60.9	3.5	240	8.4	84	23	82	2880	3	9.4	9.4	138	5	9.5	10.196	4.8	48.9408	0.73	1.3	3.9	1.36681	52.58	67	337	33.7	676.4	19.88	151.3	153	26.0156	830.96	19.9246	2
1	0.969863	53	1	1	10.1	30.6	132	4.6	130	131	60	80	50.6	48.2	2.4	240	6.71	67.1	11.8	66.4		3	8.85	6.9	138	3.56	11	10.52	6.5	68.38	0.82	1.74	5.22	1.30771		58	216	21.6	685.1	26.85	271	156	19.806	782.34	19.9319	2
1	2.10959	79	1	1	11.3	34.7	202	3.9	111	183	69	103	72.3	70.1	2.2	240	9.9	99	25	92	2640	3	10.8	9.1	137	6.2		0.08	5.2		0.75	1.38	4.14	1.3661	58.79	67	158	15.8	219.82	42.41	146	155	29.1779	954.72	19.9521	2
0	5.98356	56	1	0	8.4	28.5	213	3.8	123	226	248	142	60.5	58.1	2.4	240	9.1	91	21	92	2640	3	9.1	9.6	140	4.5	9.1	9.26	6.1	56.486	0.77	1.47	4.41	1.56909	56.46	95	202	20.2	1670	47.03	284	160	22.6953	804.44	19.9724	2
0	2.49041	44	1	0	11.8	36.6	181	3.9	282	158	119	133	63.8	62.2	1.6	240	5.1	51	14		2640	3	8.2	5.8	137	3.7	9.6	9.68	2.9	28.072	0.73	1.29	3.87	0.943984		42	279	27.9		15.05		160	24.2969	724.88	19.9907	2
0	2.47671	45	1	0	8.5	26.8	183	3.4	108	200	202	92	50.2	48.6	1.6	240	2.7	27	6	20	2640	3	8.3	7.5	139	3.7	11.6	12.08	5.9	71.272	0.78	1.5	4.5	0.588779	13.29	35	173	17.3	673.38	20.23	374	158	19.468	733.72	19.9935	2
0	5.73699	64	1	0	8.1	24.8	259	3.4	93	201	351	190	49.8	47.2	2.6	240	10	100	23	90	2640	3	9.73	8.8	133	4.3	9.76	10.24	5.5	56.32	0.77	1.47	4.41	1.70765	56.92	55	248	24.8	634.4	22.18	99.1	153	20.1632	860.132	19.9936	2
0	1.93973	63	1	0	10.9	32.5	188	4.1	103	222	96	85	37.7	36.8	0.9	240	8.8	88	15	65	2640	3	9.69	6.9	138	4.9	9	8.92	4.2	37.464	0.83	1.77	5.31	1.67707	40.96	107	234	23.4	642.8	45.73	222	150	16.3556	856.596	19.9978	2
0	2.12055	53	1	1	8.6	27.9	176	3.1	197	153	98	337	58.6	55.2	3.4	240	8.9	89	24	66	2640	3	8.9	8	130	4.6	9.48	10.2	7.6	77.52	0.73	1.31	3.93	1.44433	45.96	31	201	20.1	222.7	15.42	803.52	152	23.892	786.76	20.006	2
0	3.74521	85	1	1	10.4	32.3	174	3	463	182	817	262	68.8	65.8	3	240	3.2	32	11	32	2640	3	11.3	8.4	133	3.6	8.5	9.3	3.4	31.62	0.66	1.07	3.21	0.515209	21.5	51	153	15.3	828	33.33	493	160	25.7031	998.92	20.0147	2
0	4.97808	63	1	0	9.5	29.3	109	3.6	358	169	72	108	45.2	42.5	2.7	240	6.7	67	13	67	2640	3	9.7	6.6	138	4.2	7.6	7.92	4.7	37.224	0.81	1.64	4.92	1.02798	40	110	167	16.7	1250	65.87	256	145	20.214	857.48	20.0161	2
0	1.73425	59	1	1	9.6	30.3	201	3.4	78	180	85	149	50.5	48	2.5	240	7.1	71	17	59	2640	3	9.4	7.6	131	5	9.1	9.58	4.3	41.194	0.76	1.43	4.29	1.03864	38.5	19	269	26.9	14.23	7.06	384	151	21.0517	830.96	20.0342	2
0	2.99726	57	1	1	9.5	29.3	285	3.6	218	211	299	154	65	60.15	4.85	240	8	80	32		2640	3	9.2	8.4	133	4.9	9.3	9.62	7.5	72.15	0.6	0.92	2.76	0.97207		36	238	23.8	224	15.13		160	23.4961	813.28	20.0359	2
0	3.99726	54	1	1	14.5	43.8	181	3.7	255	207	35	150	60	58	2	240	5.2	52	18	52	2640	3	9	6.1	133	6	10	10.24	4.5	46.08	0.65	1.06	3.18	0.729673	35	66	178	17.8	227	37.08		153	24.7768	795.6	20.0456	2
0	6.73973	57	1	0	9.1	29.1	177	3.7	184	233	340	163	58.2	56.6	1.6	240	9.9	99	19	70	2640	3	9.3	11.1	138	4.6	10	10.24	1.9	19.456	0.81	1.65	4.95	1.44105	45.71	65	160	16	1307.8	40.63	81.7	153	24.1787	822.12	20.0571	2
0	7.48493	77	1	0	10.7	32.9	125	3.7	172	201	43	86	52	48.6	3.4	240	8.3	83	18	72	2645	3	10.8	12.7	134	5.8		0.24	5.4		0.78	1.53	4.59	1.21004	45.46	65	202	20.2	578.96	32.18		160	18.9844	954.72	20.0601	2
0	6.21644	68	1	1	9.3	29.5	274	3.8	402	183	486	102	60.1	58.7	1.4	240	7.8	78	21		2640	3	10.1	8.5	138	4.1	12.5	12.66	4.4	55.704	0.73	1.31	3.93	1.36544		65	185	18.5	860	35.14	3.13	158	23.5139	892.84	20.0608	2
0	4.23836	61	1	1	11.2	36.1	245	4.2	98	191	138	107	62.5	60	2.5	240	9.6	96	23	59	2640	3	9.59	8.08	135	8.2	8.08	7.92	7.33	58.0536	0.76	1.43	4.29	1.62156	42.54	85	233	23.3	826.6	36.48	330	155.5	24.8136	847.756	20.0654	2
1	2.69589	69	1	0	9.1	28.6	194	2.96	113	151	246	285	66.6	64.6	2	240	6.4	64	15	56	2880	3	10.2	6.6	139	4.6	11	11.832	2.1	24.8472	0.77	1.45	4.35	1.14525	35.81	50	205	20.5	282.8	24.39	20	160	25.2344	901.68	20.0691	2
0	9.9589	60	1	1	7.7		211	3.8	209	251	363	162	77.9	73.2	4.7	240	5.47	54.7	17	62.1	2640	3	9.5	9.4	138	4.4	11.76	11.92	5.8	69.136	0.69	1.17	3.51	0.786512	39.24	55	380	38	589	14.47	290	165	26.8871	839.8	20.0746	2
1	1.61644	58	1	0	11.3	37.7	193	4.4	108	159	171	79	56.1	53.5	2.6	240	7.5	75	15	58	2640	3	9.4	7	138	4.6	9.3	8.98	6.3	56.574	0.8	1.61	4.83	1.12521	37.21	26	295	29.5	89.09	8.81	436	150	23.7778	830.96	20.0798	2
0	12.2247	51	1	0	8.2	25.5	166	3.6	196	255	291			43.4	0	240	5.76	57.6	10.4	57.9	2880	3	8.9	6.2	137	5	9.5	9.82	7.3	71.686	0.82	1.71	5.13	0.916467	34.14	96	195	19.5	969	49.23	312	152	18.7846	786.76	20.094	2
0	2.72877	62	1	1	10.8	33	128	3.9	171	368	127	199	54.95	52.65	2.3	240	12.1	121	32		2640	3	9.7	9	135	5.5	8.5	8.58	7.7	66.066	0.74	1.33	3.99	1.61167		45	270	27	67.3	16.67	203.9	151	23.0911	857.48	20.1009	2
0	1.57808	62	1	0	10.4	31	201	3.6	166	238	137	89	43.2	42.75	0.45	240	4.46	44.6	12.1	41.9	2640	3	9.7	6.6	143	5	8.32	8.64	6	51.84	0.73	1.3	3.9	0.804513	27.11	123	184	18.4	1601	66.85	229	150	19	857.48	20.1033	2
0	6.49041	64	1	0	8.5	27.2	131	3.7	52	189	99	122	54.1	52.7	1.4	240	7	70	12	54	2640	3	9.9	8.1	140	4.5	9.96	10.2	4.2	42.84	0.83	1.76	5.28	1.08492	33.67	111	212	21.2	635.6	52.36	29.5	150	23.4222	875.16	20.1056	2
0	3.8411	31	1	0	9.7	30.3	154	3.4	168	164	91		37	36.8	0.2	240	3.59	35.9	7.7	35.5	2640	3	7.4		141	3.6	8.92	9.4	2.7	25.38	0.79	1.54	4.62	0.619689	21.62	53	180	18	256	29.44	3	158	14.7412	654.16	20.1142	2
0	6.23014	55	1	0	9.3	29.9	201	3.9	137	117	54	81	55.3	52.8	2.5	240	5.4	54	11	37	2640	3	9.24	6.3	138	3.9	9.48	9.56	3.8	36.328	0.8	1.59	4.77	1.08739	24.71	52	194	19.4	664	26.8	193	144	25.463	816.816	20.1341	2
0	3	61	1	1	9.5	28.1	121	3.9	52	158	324	98	61.6	59.3	2.3	240	7.31	73.1	22.4	63.9	2640	3	9.67	10.1	134	4.75	10.76	10.84	5.5	59.62	0.69	1.18	3.54	0.997688	43.53	63	205	20.5	679.9	30.73	12.21	157	24.0578	854.828	20.1491	2
1	2.94247	76	1	0	11.3	34.6	107	4	184	179	130	80	51.7	50.2	1.5	240	7.11	71.1	11.1	27.7	2640	3	10.9	8.8	139	6.2	9.28	9.28	4.3	39.904	0.84	1.86	5.58	1.11277	21.21	95	249	24.9	329	38.15	228	156	20.6279	963.56	20.1732	2
0	7.72877	38	1	0	9.2	29	56	3.2	223	143	45	132	53.2	52	1.2	240	5.2	52	12			3	8	7	139	4.6		0.64	3.9		0.78	1.5	4.5	0.97839	35.96	77	144	14.4	1087.62	53.47	272	155	21.6441	707.2	20.1748	2
0	1.71233	76	1	0	11.3	35.7	225	4.3	178	181	324	87	67.9	64.92	2.98	240	7.56	75.6	15.6		2640	3	10.9		137	5.9	8.88	8.64	6.3	54.432	0.79	1.58	4.74	1.12716		40	254	25.4	204	15.75	110	150	28.8533	963.56	20.1956	2
0	9.16712	71	1	0	10.5	31.9	138	3.49	171	186	128	100	48.3	45.9	2.4	240	6.5	65	21	66	2880	3	10.5	5.6	137	5.9	10	10.408	2	20.816	0.68	1.13	3.39	1.01514	43.46	56	186	18.6	401.8	30.11	83.5	155	19.1051	928.2	20.2134	2
0	6.9863	57	1	0	10.9	33.5	174	4.1	108	230	233	99	52.1	51.7	0.4	240	9.5	95	18	45	2640	3	9.5	7.8	140	5.2	8.8	8.72	5.6	48.832	0.81	1.66	4.98	1.39182	33.58	199	212	21.2	759.2	93.87	318	153	22.0855	839.8	20.2154	2
0	6.73973	52	1	0	10.8	32.3	105	3.9	135	139	167	120	51.2	48.9	2.3	240	8	80	13	51	2640	3	9.16	8.2	133	4.3	9.2	9.28	4	37.12	0.84	1.82	5.46	1.22523	33.21	110	214	21.4	554	51.4	72.7	158.5	19.4648	809.744	20.2321	2
1	6.65479	56	1	1	10.2	30.3	236	2.7	98	230	428	470	65.4	64	1.4	240	6	60	19		2640	3	9.4	6.1	127	5		1.04	6.2		0.68	1.15	3.45	0.959103		45	271	27.1	72	16.61	789	155	26.6389	830.96	20.2366	2
1	4.71507	74	1	0	9.1	29.3	285	4.1	127	192	306	83	71.6	68.6	3	240	9.87	98.7	21.5	67.7	2640	3	10.8	9.6	137	6.6	12.24	12.16	6.7	81.472	0.78	1.52	4.56	1.40442	45.89	48	249	24.9	125	19.28	86.8	155	28.5536	954.72	20.2409	2
0	7.23562	67	1	0	10.5	32	145	4	94	156	142	94	64.6	61.9	2.7	240	7.6	76	14.6	69.3	2640	3	10.3	9.3	141	5.24	9.4	9.4	3.6	33.84	0.81	1.65	4.95	1.14529	42.23	69	208	20.8	525.8	33.17	250	160	24.1797	910.52	20.2527	2
1	6.63014	61	1	1	9.5	28.1	165	2.7	49	165	179	187	49.2	47.9	1.3	240	9	90	29	91	1440	3	9.8	8.1	137	4.7	9	10.04	8.6	86.344	0.68	1.13	3.39	1.34096	59.93	40	144	14.4	632.6	27.78	137.4	154	20.1973	866.32	20.2565	2
1	4.45753	75	0	1	9.3	29	178	3.5	61	144	196	151	69.7	66.7	3	240	6.7	67	16	54	2640	3	12.9	8.5	136	5.6	9.2	9.6	6	57.6	0.76	1.43	4.29	0.989592	35.54	66	257	25.7	242.3	25.68	35.3	152	28.8695	1140.36	22.9788	3
0	4.81096	70	0	0	11.9	35.9	261	4.2	118	171	85	102	71	68.3	2.7	240	6.5	65	22	86	2640	3	12.5		138	5.5		-0.16	10.3		0.66	1.08	3.24	0.989879	53.13	53	228	22.8	209.37	23.25	119.1	170	23.6332	1105	22.9886	3
0	2.80822	43	0	0	12.5	37.7	256	4.4	307	223	174	86	56	53.8	2.2	240	6.87	68.7	17.3	52.4	2640	3	10.5		134	5.3	10.16	9.84	5.9	58.056	0.75	1.38	4.14	0.999412	35.53	33	233	23.3	141	14.16	452	163.2	20.1996	928.2	22.9934	3
0	0.980822	54	0	0	7.3	21.8	65	3.6		125	73	93	63	61	2	240	4.7	47	17	42	2640	3	11.3	6.7	138	4.6	8.9	9.22	2.1	19.362	0.64	1.02	3.06	0.739626	29.71	90	332	33.2	58.63	27.11	1186	167	21.8724	998.92	22.9987	3
0	3.47945	54	0	0	7.6	25.3	156	4.1	189	106	138	91	80	77.8	2.2	240	7.7	77	29	68	2640	3	11.3	9.9	139	4.7	8.7	8.62	7.2	62.064	0.62	0.98	2.94	0.967898	48.88	95	263	26.3	572.82	36.12	336	164	28.9262	998.92	23.0019	3
1	5.40274	56	0	1	10.9	33.4	227	2.9	58	221	309	279	79.6	75.7	3.9	240	8.06	80.6	20.3	82.4	2640	3	11.5		135	4.69	8.68	9.56	5.3	50.668	0.75	1.38	4.14	1.14343	51.28	77	279	27.9	24.4	27.6	323	177	24.1629	1016.6	23.009	3
0	1.72877	73	0	0	11	32.4	112	2.9	94	105	77	96	60.1	56.6	3.5	240	10.2	102	23	83	2640	3	12.8	7	138	4.2	9.4	10.28	5.2	53.456	0.77	1.49	4.47	1.75126	53.79	99	245	24.5	429.5	40.41	239.6	160	22.1094	1131.52	23.0145	3
0	2.74795	75	0	0	10.1	30.2	125	4.6	48	129	82	126	79.9	76.9	3	240	6.4	64	21.8	51.1	2640	3	12.94	7.4	137	4.16	8.56	8.08	4.7	37.976	0.66	1.08	3.24	0.865506	36.99	47	233	23.3	282.2	20.17	188.81	171	26.2987	1143.9	23.0387	3
1	5.25205	69	0	0	9.9	27.3	158	3.6	46	181	194	103	73.7	71.8	1.9	240	7.3	73	27	79	2880	3	12.5	8.2	135	4.6	10.7	11.02	4.5	49.59	0.63	0.99	2.97	1.03776	52.77	77	233	23.3	726.9	33.05	219.4	170	24.8443	1105	23.0558	3
0	2.99726	76	0	0	11.1	34.7	141	3.7	304	125	152	145	65.9	62.3	3.6	240	4.8	48	13		2640	3	13.1	8.8	141	4	8.9	9.14	3.7	33.818	0.73	1.31	3.93	0.73727		69	226	22.6	252	30.53		161	24.0346	1158.04	23.0876	3
0	1.49589	56	0	1	11.1	32.8	178	3.2	131	152	87	248	62.3	59.1	3.2	240	11.9	119	32	89	2640	3	11.6	12.4	135	4.8	8.64	9.28	8.2	76.096	0.73	1.31	3.93	1.87455	61.75	52	367	36.7	293.2	14.17	510.73	167	21.1912	1025.44	23.0942	3
0	3.33699	48	0	0	10.8	31	242	4.1	101	218	126	89		63.8	0	240	8.07	80.7	25.3	77.4	2880	3	11	7.9	134	5.3	9.1	9.02	5.6	50.512	0.69	1.16	3.48	1.31952	51.48	149	292	29.2	185	51.03	136	165	23.4343	972.4	23.1088	3
0	9.74247	74	0	0	11	34	171	3.8	131	149	104	93	52.8	51.6	1.2	240	8.39	83.9	19.8		2640	3	13	8.7	138	4	8.24	8.4	4.1	34.44	0.76	1.44	4.32	1.44375		94	254	25.4	650	37.01		158	20.6698	1149.2	23.1176	3
0	4.73699	50	0	0	11.2	33.6	209	4.5	71	165	128	85	61	59.9	1.1	240	5.9	59	14	48	2640	3	11.2	7.1	139	4.2	9.72	9.32	4.2	39.144	0.76	1.44	4.32	1.06513	31.46	75	182	18.2	705.1	41.21	29.8	168	21.2231	990.08	23.1255	3
0	1.18082	71	0	0	10.4	31	189	4	155	150	74	90	72.1	71.1	1	240	8.2	82	26	94	2640	3	12.8	11.7	140.9	5	7.6	7.6	6	45.6	0.68	1.15	3.45	1.08807	59.5	45	204	20.4	254	22.06	352	167	25.4939	1131.52	23.1617	3
0	1.24658	59	0	0	8.8	27.4	160	3.4	91	132	113	127	63.5	60.6	2.9	240	8.4	84	28	71	2640	3	11.9	6.5	137	4.7	9.76	10.24	5.5	56.32	0.67	1.1	3.3	1.24329	50.04	45	274	27.4	380	16.42	878.91	157	24.5852	1051.96	23.1696	3
1	3.00822	56	0	0	10.1	31.1	150	4.2	224	124	60	79	61.2	58.7	2.5	240	9.15	91.5	23.5	82.8	2640	3	11.7	6.9	134	6.4	9.64	9.48	8	75.84	0.74	1.36	4.08	1.2692	53.51	40	231	23.1	176	17.32	80.6	160.3	22.8439	1034.28	23.1697	3
0	6.20274	57	0	1	10.6	32.9	191	4.1	235	171	291	89	68.2	65.4	2.8	240	6.6	66	17		2640	3	11.8	8.6	142	3.8		-0.08	4.4		0.74	1.36	4.08	0.96231		48	207	20.7	310	23.19	86.26	168	23.1718	1043.12	23.1893	3
0	6.23014	45	0	1	10.9	32.5	226	4.2	66	186	219	209	72.8	68.6	4.2	240	9.2	92	26	89	2640	3	10.91	6.7	134	4.6	9.12	8.96	5.6	50.176	0.72	1.26	3.78	1.54858	57.63	117	219	21.9	1111	53.42	408	165	25.1974	964.444	23.2092	3
0	1.2137	78	0	0	10.3	30.4	105	4	85	138	68	98	60.6	60.4	0.2	240	5.3	53	15	52	2640	3	13.4	6.9	143	4.3	10.6	10.6	4.9	51.94	0.72	1.26	3.78	0.786688	33.54	31	156	15.6	495	19.87	416	158	24.1948	1184.56	23.2102	3
0	2.47671	60	0	1	9.2	26.6	246	4.7	227	153	447	140	98.4	93.4	5	240	9.25	92.5	42	85.9	2640	3	12		130		7.36	6.8	7.6	51.68	0.55	0.79	2.37	1.10568	64.23	29	270	27	331	10.74	241	166	33.8946	1060.8	23.214	3
0	2.49589	49	0	1	10.7	32	239	3.7	88	165	116	231	66.1	62	4.1	240	6.7	67	18	45	2640	3	11.23	7.5	135	5.8	8.56	8.8	4.2	36.96	0.73	1.31	3.93	1.12883	32.42	65	244	24.4	375.3	26.64	113	165	22.7732	992.732	23.2198	3
0	1.23288	57	0	0	10.4	31.4	137	3.8	172	170	264	96	93.6	91.5		82.9	3.97	39.7	240	77.8	2640	3	11.8	10.8	137	5.1	8.92	9.08	5	45.4	0.52	0.86	2.58	0.552608		45	202	20.2	793	22.28	274	174	30.222	1043.12	23.2293	3
0	2.46849	57	0	1	8	25.6	236	3.6	97	156	92	73	56	54.7	1.3	240	8.2	82	22		2640	3	11.86	7.8	139	4.3	7.24	7.56	5.7	43.092	0.73	1.32	3.96	1.34958		32	188	18.8	56.5	17.02	504	165	20.0918	1048.42	23.2402	3
0	5.98904	48	0	0	9.5	31.8	339	4	278	152	59	96	58.7	55.4	3.3	240	11.3	113	34	99	2640	3	11.2	10	138	5.6	9.1	9.1	4	36.4	0.7	1.2	3.6	1.46003	67.08	38	204	20.4	791	18.63	712	167	19.8645	990.08	23.2647	3
0	4.73699	41	0	0	8.7	27.4	150	4.2	88	114	284	136	89.9	85.4	4.5	240	8.4	84	28	75	2640	3	10.67	10.1	147	4.2	8.8	8.64	6.7	57.888	0.67	1.1	3.3	1.24329	51.88	41	198	19.8	612.5	20.71	246	165	31.3682	943.228	23.2711	3
0	5.07123	68	0	1	9.2	30	214	4	120	155	128	76	66.6	63.9	2.7	240	9.68	96.8	37.6	83.8	2640	3	12.7		141	5.6	9.88	9.88	5.3	52.364	0.61	0.95	2.85	1.15755	61.24	58	201	20.1	712	28.86	83.9	174	21.1058	1122.68	23.2781	3
1	5.70959	70	0	0	8.6	25.3	152	3.5	179	166	109		66.1	62.4	3.7	240	8.49	84.9	25.7	75.7	2640	3	12.9		143	4.8	9.72	10.12	5	50.6	0.7	1.19	3.57	1.3128	51.08	77	24.5	2.45	629	314.29	82.7	162.5	23.6308	1140.36	23.298	3
1	5	50	0	0	9.3	29.5	143	4	162	172	27	104	55.5	54.5	1	240	7.4	74	3	57	2640	3	11.6	9.4	137	5.1	8.8	8.8	6.2	54.56	0.96	3.21	9.63	1.21679	30.71	156	200	20	571	78	670	165	20.0184	1025.44	23.3022	3
1	6.43836	57	0	1	9.9	28.5	194	4	50	140	424	210	66.6	64.3	2.3	240	6.3	63	4		2640	3	12.1	8.1	136	5.1	9.5	9.5	4.6	43.7	0.94	2.76	8.28	1.05772		86	254	25.4	74	33.86	304.3	170	22.2491	1069.64	23.316	3
0	7.48767	46	0	0	9.6	29.5	166	3.8		278	468	146	83	80	3	240	7.91	79.1	16.7		2640	3	11.16		136	3.68	9.6	9.76	7.1	69.296	0.79	1.56	4.68	1.16745	34.85	68	320	32	594.8	21.25	1186.8	160	31.25	986.544	23.3241	3
0	3.24658	70	0	0	10.7	33.1	226	4	83	239	196	90	69.5	66.3	3.2	240	8.59	85.9	25.1	74.1	2640	3	12.94	7.6	137	5.61	9.28	9.28	12.4	115.072	0.71	1.23	3.69	1.16065	50.09	104	238	23.8	501.9	43.7	852.85	157	26.8976	1143.9	23.3267	3
0	9.16712	55	0	0	9.1	26.8	192	3.53	23	113	271	100	51	48.4	2.6	240	6	60	20			3	11.8	8.8	141	4.5	8.9	9.276	5.6	51.9456	0.67	1.1	3.3	0.936067		162	172	17.2	1876	94.19	71	168	17.1485	1043.12	23.3301	3
0	5.59452	58	0	0	8.5	26	172	4	98	89	108	123	78.5	77.6	0.9	240	8.1	81	18	80	2640	3	12.1	10.4	142	4.3	10.8	10.8	3	32.4	0.78	1.5	4.5	1.17814	49.04	83	217	21.7	960.9	38.25	12.5	160	30.3125	1069.64	23.3568	3
0	4.98904	57	0	1	8.2	24.7	100	4.4	159	101	73	94	72.2	69.6	2.6	240	9	90	32	76	2640	3	11.99	7.2	133	6.2	8.56	8.24	3.8	31.312	0.64	1.03	3.09	1.26994	54.58	63	234	23.4	400.1	26.92	1082	164	25.8775	1059.92	23.3668	3
1	4.10137	61	0	1	7.7	25.4	306	3.8	176	168	160	208	74.7	71.5	3.2	240	8.05	80.5	26.7	77	2640	3	12.3	9.8	135	7	10.5	10.66	3.4	36.244	0.67	1.1	3.3	1.05296	52	22	192	19.2	268	11.46	26.4	163.5	26.7467	1087.32	23.3679	3
0	4.74521	51	0	0	7	22.8	143	3.6	449	129	93	81	54.4	51.9	2.5	240	8.85	88.5	20.4	75.9	2640	3	11.6	10.1	142	4.4	8.2	8.52	5	42.6	0.77	1.47	4.41	1.26397	48.68	40	163	16.3	235	24.54	1227	170	17.9585	1025.44	23.3814	3
1	8.47397	62	0	0	8.6	25.4	277	3.9	125	218	325	68	78.8	75.9	2.9	240	8.07	80.7	32.3	76.9	2640	3	12.4	10.9	139	4.1	10.32	10.4	6	62.4	0.6	0.92	2.76	0.979106	54.76		391	39.1	480		3.2	168	26.892	1096.16	23.4018	3
0	5.73973	54	0	1	10.3	31.4	184	4.6	177	165	136	94	69.5	66.4	3.1	240	8.2	82	23	69	2640	3	11.9	8	140	5.5	8.8	8.32	4.9	40.768	0.72	1.27	3.81	1.12835	46.54	59	266	26.6	169	22.18	699	165	24.3893	1051.96	23.456	3
0	8.25205	54	0	0	9.9	29.8	124	3.6	123	205	131	89	58.8	57.9	0.9	240	5.73	57.3	16.3	47.5	2640	3	11.9	9.2	141	4.1	8.72	9.04	3.8	34.352	0.72	1.26	3.78	0.836884	32.31	61	309	30.9	37	19.74	76.6	168	20.5145	1051.96	23.4568	3
1	2.54795	62	0	1	11.5	35.4	50	4.2	175	112	119	101	65.7	63.7	2	240	8.19	81.9	26.8	66.4	2640	3	12.5	10.2	136	4.1	9.1	8.94	7.1	63.474	0.67	1.12	3.36	1.07593	47.25	72	269	26.9	242	26.77	254	168	22.5694	1105	23.4654	3
0	6.48767	59	0	0	10.5	33.4	207	3.6	125	142	336	105	58.6	55.3	3.3	240	7.9	79	20	77	2640	3	12.3	8.5	138	4.5	9.72	10.04	2.8	28.112	0.75	1.37	4.11	1.12143	48.58	58	177	17.7	1265	32.77	29.3	171.5	18.8017	1087.32	23.4663	3
0	3	74	0	0	10.5	32.2	146	2.8	174	159	98	139	60.4	56.2	4.2	240	5.6	56	20		2640	3	13.4	6.4	144	3.8	8	8.96	4.8	43.008	0.64	1.03	3.09	0.764467		53	177	17.7	302	29.94		163.5	21.0233	1184.56	23.4686	3
0	1.71233	63	0	1	9	27.9	149	3.7	282	172	76	83	63.2	59.6	3.6	240	9.3	93	27	76	2640	3	12.6	9.7	142	5.9	7.9	8.14	9.3	75.702	0.71	1.24	3.72	1.24638	52.21	61	258	25.8	156	23.64	374	160	23.2812	1113.84	23.4754	3
0	4.98904	70	0	0	10.5	31.1	199	4.3	56	214	197	81	66.7	64.6	2.1	240	9.5	95	26	76	2640	3	13.15	9.4	133	5.6	10.72	10.48	9.2	96.416	0.73	1.3	3.9	1.5238	51.79	60	285	28.5	198.7	21.05	15.2	167	23.1633	1162.46	23.4881	3
1	7.02466	62	0	0	13.3	38.9	202	4	205	101	194	92	62.7	60.3	2.4	240	7.2	72	23	58	2640	3	12.6	8.8	140	4.9		0	8.9		0.68	1.14	3.42	0.972676	41.08	86	256	25.6	542.04	33.59	151	157.5	24.3084	1113.84	23.5434	3
0	0.99726	73	0	0	10	30.6	237	3.2	120	138	105	147	61.1	58.7	2.4	240	8.5	85	27	90	4080	2	13.5	6.7	139	4.9	6.92	7.56	6.7	50.652	0.68	1.15	2.3	1.28873	58.36	53	257	25.7	153.6	20.62	518.18	159.6	23.0448	1193.4	23.5986	3
0	2.24658	55	0	1	9.3	29.1	196	4.3	114	132	71	139	64.2	63.35	0.85	240	8.93	89.3	22.8		2640	3	12.2		141	5.2	8.96	8.72	6.9	60.168	0.74	1.37	4.11	1.24574		43	273	27.3	251	15.75	215	165.8	23.045	1078.48	23.6267	3
0	1.04384	51	0	0	11.8	35	214	4	229	174	60	109	59.6	56	3.6	240	8.81	88.1	25.8		2640	3	11.9	9.5	140	4.5	8.76	8.76	3.6	31.536	0.71	1.23	3.69	1.18607		79	240	24	491	32.92	326	157.9	22.4607	1051.96	23.6392	3
0	3.47671	51	0	1	10.4	31	172	3.7	99	164	154	187	74	71.8	2.2	240	8.3	83	30	81	2640	3	11.9	7.8	139	4.1	11.1	11.34	5.9	66.906	0.64	1.02	3.06	1.04779	55.58	46	190	19	86.3	24.21	3	183	21.4399	1051.96	23.656	3
0	9.16712	39	0	0	11.8	33.7	99	2.12	52	197	235	79	68.9	64.5	4.4	270	6.3	63	27	75	2880	3	11	6.7	142	2.7	6.5	8.004	4.6	36.8184	0.57	0.85	2.55	0.841754	50.49	36	250	25	53	14.4	362.59	165	23.6915	972.4	23.6736	3
0	3.74795	49	0	1	8.4	29.1	233	3.7	131	238	239	143	76	73.6	2.4	240	6.9	69	21	55	2640	3	11.8	8.7	139	4.7	8.9	9.14	7.2	65.808	0.7	1.19	3.57	0.954063	38.58	22	228	22.8	75.72	9.65	132	170	25.4671	1043.12	23.6829	3
0	4.49315	53	0	0	7.1	21.1	46	3.4	129	123	210	133	69.2	68.3	0.9	240	4.19	41.9	14.2	43.9	2640	3	12.1	8	139	4	9	9.48	2.2	20.856	0.66	1.08	3.24	0.624649	28.97	66	210	21	234	31.43	412	169	23.9137	1069.64	23.6904	3
0	9.99452	50	0	0	10.6		266	4.3	105	197	279	81	70.7	67.5	3.2	240	6.73	67.3	19	59.6	2640	3	11.9	9.4	142	4	6.57	6.33	7.2	45.576	0.72	1.26	3.78	1.10959	39.62		220	22	187	100	52.6	165.1	24.7634	1051.96	23.6968	3
0	6.0137	59	0	0	11.2	34	138	4.7	126	180	242	109	64.5	62.7	1.8	240	7.9	79	20	60	2640	3	12.63	8.4	141	5.2	9.2	8.64	6.7	57.888	0.75	1.37	4.11	1.412	40.79	67	218	21.8	595.4	30.73	821	163	23.5989	1116.49	23.7288	3
1	4.3589	56	0	0	13.4	41.3	120	2.84	94	110	287	105	61.5	58.2	3.3	240	5.5	55	15	76	2880	3	12.4	8.6	138	4.6	10.6	11.528	5.8	66.8624	0.73	1.3	3.9	0.952938	44.69	89	321	32.1	15	27.73	519	163	21.9052	1096.16	23.7314	3
0	1.48219	49	0	0	11.4	33.9	197	3.5	277	131	44	131	64.7	62.4	2.3	240	10.7	107	31		2640	3	11.9	8.2	131	4.6	9.4	9.8	8.4	82.32	0.71	1.24	3.72	1.40872		39	199	19.9	470.89	19.6	704.5	166	22.6448	1051.96	23.7584	3
0	5.9863	40	0	0	9.1	29.6	233	3.9	74	131	260	115	66.7	62.5	4.2	240	6	60	15	59	2640	3	11.31	8	135	5.1	9.6	9.68	3.1	30.008	0.75	1.39	4.17	1.06082	37.04	57	266	26.6	524.2	21.43	4.65	164.5	23.0966	999.804	23.817	3
0	6.98904	70	0	0	10.4	32.3	228	4	163	171	365	207	59	56.6	2.4	240	7.1	71	14	55	2460	3	13.6	9.6	139	3.6	9.2	9.2	5.3	48.76	0.8	1.62	4.86	1.0759	35.21	74	252	25.2	692.9	29.37	672	155	23.5588	1202.24	23.8206	3
0	2.29041	55	0	0	9.5	28	242	3.6	73	164	86	107	53.7	50.2	3.5	240	9.5	95	18	74	2640	3	12.48	7.1	134	4.3	8.76	9.08	4.6	41.768	0.81	1.66	4.98	1.73906	46.88	33	199	19.9	419.1	16.58	905	166	18.2174	1103.23	23.8263	3
0	0.986301	60	0	1	9.4	30.3	163	4.1	117	168	272	117	83.4	81.3	2.1	240	6.3	63	23	57	2640	3	12.8	9.8	135	3.8	9.2	9.12	5.8	52.896	0.63	1.01	3.03	0.832521	40.25	49	276	27.6	120.33	17.75	233	168	28.8053	1131.52	23.8329	3
1	2.22466	57	0	1	13.3	38.9	202	4	205	101	194	92	62.7	60.3	2.4	240	7.2	72	23	58	2640	3	12.6	8.8	140	4.9		0	8.9		0.68	1.14	3.42	0.972676	41.08	86	256	25.6	542.04	33.59	151	166	21.8827	1113.84	23.8434	3
1	6.4137	45	0	1	11.5	35.7	317	4	202	260	203	100		61.8	0	240	8.53	85.3	26.6	71.9	2880	3	11.7	6.3	135	4.8	9.3	9.3	12.3	114.39	0.69	1.17	3.51	1.13252	49.77	50	331	33.1	17.5	15.11	871	163	23.2602	1034.28	23.8449	3
1	5.35342	45	0	0	9.3	28.8	318	3.79	64	188	383	55	67.9	65	2.9	240	6	60	19	63	2880	3	11.7	6.1	136.8	4.66	11.3	11.468	4.7	53.8996	0.68	1.15	3.45	0.959103	40.88	101	197	19.7	565	51.27	28.84	166	23.5883	1034.28	23.8465	3
0	2.40822	51	0	1	9.7	29.5	214	3.8	94	132	242	91	91.4	88.4	3	240	5	50	15	48	2640	3	12.2	9.3	140	3.5	8.2	8.36	3.8	31.768	0.7	1.2	3.6	0.739694	31.58	29	235	23.5	164.44	12.34	346	170	30.5882	1078.48	23.8803	3
0	4.48767	55	0	0	11.5	34.2	199	4.6	80	210	400	95	91.5	87.4	4.1	240	9.6	96	34	87	2640	3	12.53	10.92	135	5.9	8.52	8.04	9.59	77.1036	0.65	1.04	3.12	1.35119	60.88	83	318	31.8	718.4	26.1	784	164	32.4955	1107.65	23.9157	3
1	1.86027	65	0	0	15.6	46.5	82	4.4	166	183	316	121	71	69.6	1.4	240	5.6	56	19		2660	3	13.3	8.2	136	4.3		-0.32	4.4		0.66	1.08	3.24	0.876081	35.54	263	317	31.7	54	82.97	272	168	24.6599	1175.72	23.9251	3
1	1.6	73	0	1	11.1	33.2	261	3.7	87	133	60	81	63.7	61.4	2.3	240	12.2	122	33	101	2640	3	13.94	8.1	136	5.6	8.8	9.04	7.4	66.896	0.73	1.31	3.93	1.91757	67.88	43	193	19.3	301.8	22.28	238	170	21.2457	1232.3	23.9359	3
1	2.31781	52	0	1	12	36.2	155	4	97	141	65	87	83.5	79.1	4.4	240	10.54	105.4	33.9	92.1	2640	3	12.34	9	136	5.08	8.6	8.6	7.1	61.06	0.68	1.13	3.39	1.34123	63.55	63	221	22.1	353.5	28.51	671.62	175	25.8286	1090.86	23.9373	3
0	8.73151	56	0	0	8	28.5	175	4.2	218	187	134	79	58.2	58.2	0	240	10.75	107.5	23.9	86.9	5520	2	12.7	8.4	137	5.8	9.32	9.16	4.1	37.556	0.78	1.5	3	1.50862	55.83	37	297	29.7	58	12.46	301	176	18.7887	1122.68	23.9541	3
0	9.99726	62	0	0	10.1	30.5	123	3.8	115	149	50		63.3	59.4	3.9	270	6.3	63	15.8	53	2640	3	13.2		136	4.5	5.94	6.1	4.5	27.45	0.75	1.38	4.14	0.93043	34.86		219	21.9	485	100	63.1	168.5	20.9212	1166.88	24.0015	3
0	2.99726	50	0	0	11.6	34.7	250	3.2	329	175	303	257	56.1	52.4	3.7	240	10.5	105	27		2640	3	12.3	9.7	140	4.6	8.6	9.24	6.2	57.288	0.74	1.36	4.08	1.43167		42	253	25.3	24.7	16.6		158	20.9902	1087.32	24.0071	3
0	7.71233	34	0	0	11.7	33.6	172	4	22	253	150		89.1	84.3	4.8	240	6.7	67	20	67	2640	3	11.1	8.4	138	4.7	9.2	9.2	6.8	62.56	0.7	1.21	3.63	1.08128	43.5	107	253	25.3	864	42.29	724	178	26.6065	981.24	24.0244	3
1	6.96438	64	0	1	10.1	29.3	183	3.6	31	230	393	141	73.5	69.4	4.1	240	9.7	97	28		2640	3	13.4	8.3	137	6	9.8	10.12	4.2	42.504	0.71	1.24	3.72	1.51128		84	208	20.8	282	40.38	100	172	23.4586	1184.56	24.0518	3
0	7.48493	80	0	1	11.1	33.8	113	3.7	116	156	94		75.7	73.5	2.2	240	11.68	116.8	36.3		2640	3	14.6		140	5.4	7.68	7.92	6.8	53.856	0.69	1.17	3.51	1.4887		51	137	13.7	295	37.23	446	167	26.3545	1290.64	24.0522	3
1	7.19452	69	0	1	10.7	34.2	182	3.8	103	167	347	169	72.6	68.3	4.3	240	10.17	101.7	28	70	2640	3	13.8	10.58	132	6.05	8.8	8.96	5.2	46.592	0.72	1.29	3.87	1.3667	50.32	91	194	19.4	1386.2	46.91	210	160	26.6797	1219.92	24.0661	3
0	8.25205	62	0	0	10.9	32.7	174	3.9	124	150	68	91	59.4	55.8	3.6	240	11.65	116.5	29.1	92.5	2640	3	13.3	10	138	6.2	9.48	9.56	4.9	46.844	0.75	1.39	4.17	1.58172	61.8	79	209	20.9	200	37.8	203	162	21.262	1175.72	24.0803	3
0	2.97808	54	0	1	12.1	38.9	353	4.5	124	172	83	79	59.1	56.5	2.6	240	8.39	83.9	20.9	80.4	2640	3	12.7		134	4.5	9.44	9.04	4.6	41.584	0.75	1.39	4.17	1.18612	50.8	68	336	33.6	24	20.24	46	159	22.3488	1122.68	24.0829	3
0	3.99452	42	0	0	8.9		174	3.6	111	156	129	80	57.3	53.4	3.9	240	8.75	87.5	25.9		2640	3	11.8	9.9	141	4.9	9.32	9.64	5.4	52.056	0.7	1.22	3.66	1.17562		37	188	18.8	1048	19.68	53.9	179	16.6661	1043.12	24.1005	3
0	2.99726	49	0	1	10.4	30.9	250	3.7	184	188	248	139	66.4	65	1.4	240	6.3	63	27		2640	3	12.3	9.7	141	4.6	8.9	9.14	6.1	55.754	0.57	0.85	2.55	0.774357		38	253	25.3	176	15.02		165	23.8751	1087.32	24.1079	3
0	7.48493	75	0	0	9.7	30.1	182	3.9	287	176	58	77	82.7	80.8	1.9	270	6.4	64	20	52	2640	3	14.3	6.9	138	4.8		0.08	7.5		0.69	1.16	3.48	0.888903	36.56	5	184	18.4	326.44	2.72		165	29.6786	1264.12	24.1143	3
0	8.73151	57	0	0	10.4	29.3	103	4	224	127	112	83	54.24	51.54	2.7	240	6.68	66.8	14.4	56.1	2640	3	13	9.9	137	4.6	8.68	8.68	7.2	62.496	0.78	1.53	4.59	1.00665	35.7	78	187	18.7	464	41.71	487	164	19.1627	1149.2	24.1304	3
0	2.74247	61	0	1	10.1	31	128	3.7	149	108	50	73	75.72	72.52	3.2	240	8.7	87	27.9	102.1	5520	2	13.3		133	5.5	8.32	8.56	5.8	49.648	0.68	1.14	2.28	1.3085	64.69	35	210	21	63.1	16.67	124	173	24.2307	1175.72	24.1603	3
0	3.74247	39	0	1	11.4	34.4	269	4.4	64	160	58	100	74.1	71	3.1	240	9.11	91.1	32.9	80	2640	3	11.64	6.6	137	4.71	9.6	9.28	4.2	38.976	0.64	1.02	3.06	1.27598	56.91	54	216	21.6	307.8	25	139	176	22.921	1028.98	24.1692	3
0	1.65479	68	0	1	10.8	33.2	203	4.17	44	123	195	88	64.6	62	2.6	270	7.55	75.5	21	75	2640	3	13.86		137	4.9	8.72	8.584	4.37	37.5121	0.72	1.28	3.84	1.05507	48.02	44	180	18	367.2		103.7	162	23.6244	1225.22	24.1746	3
0	1.30685	54	0	1	8.5	26.3		3.8	104	197	585	164	65.2	62.8	2.4	240	7.8	78	10	67	2640	3	12.9		138	4.5	10	10.16	2.7	27.432	0.87	2.05	6.15	1.22733	38.96	45	209	20.9	406	21.53		160	24.5312	1140.36	24.1892	3
0	2.04658	55	0	0	10.3	33	130	3.9	74	167	188	94	74.02	72.9	1.12	240	6.86	68.6	19.4		2640	3	12.9	7.7	139	6	8.36	8.44	5.4	45.576	0.72	1.26	3.78	1.19743		58	251	25.1	185	23.11	98.8	170.2	25.1657	1140.36	24.1924	3
0	2.47945	61	0	0	13.5	39	134	4	211	225	396	82	75.4	71.8	3.6	240	6.8	68	12.7	53	2640	3	13.4		136	4.4	10.64	10.64	3.5	37.24	0.81	1.68	5.04	1.0471	33.48	78	210	21	187	37.14	455	174	23.7152	1184.56	24.1966	3
0	5	49	0	1	10.9	33.3	207	3.6	287	185	336	114	73.8	67	6.8	240	8.5	85	30	85	2640	3	12.5	8	138	5.2	9.1	9.42	5	47.1	0.65	1.04	3.12	1.29839	57.5	47	268	26.8	472	17.54		176	21.6296	1105	24.2518	3
0	3.22466	53	0	1	10.5	32	248	4.1	100	169	251	175	88.2	82.4	5.8	240	7.9	79	29	74	2640	3	12.8	9.7	134	4.6	9.1	9.02	6.4	57.728	0.63	1	3	1.11581	51.71	36	232	23.2	32.05	15.52	130	169	28.8505	1131.52	24.2537	3
0	5.89863	28	0	0	11.1	32.3	115	4.6	132	129	61	86	50.3	48.7	1.6	240	7.37	73.7	14.4	65	2640	3	10.98	9.5	137	3.8	8.28	7.8	4.5	35.1	0.8	1.63	4.89	1.11221	40.06	77	220	22	897.7	35	3.9	160	19.0234	970.632	24.2553	3
0	1.23288	59	0	1	10.1	30.4	132	4	592	148	291	332	75.8	70.4	5.4	240	9	90	33		2640	3	13.3	7.9	133	4.7	8.5	8.5	5.8	49.3	0.63	1	3	1.11258		57	299	29.9	48.48	19.06	298.9	169	24.649	1175.72	24.2915	3
0	9.16712	44	0	0	12.4	36.6	402	3.6	537	196	279	182	78.7	74.4	4.3	270	9	90	28	84	2880	3	12.2	10.5	130	4.7	12.8	13.12	7.1	93.152	0.69	1.17	3.51	1.36819	56.26	45	213	21.3	104.2	21.13	2360.7	170	25.7439	1078.48	24.3027	3
1	1.49041	64	0	0	11.4	35.2	177	4.1	216	161	266	121	98.5	93.9	4.6	280	6.7	67	24	62	2640	3	13.7	9.6	143	5.5		-0.08	6.6		0.64	1.03	3.09	0.88163	43.24	62	249	24.9	133.06	24.9	866	174	31.0147	1211.08	24.3073	3
0	6.98904	41	0	0	9.4	28.6	100	3.6	111	149	164	72	80.3	76.1	4.2	240	7	70	23	68	2640	3	12	7.9	141	3.9		0.32	3.7		0.67	1.11	3.33	0.940789	45.58	71	163	16.3	448.46	43.56	67.9	174	25.1354	1060.8	24.3284	3
0	2.64932	58	0	1	11	34.8	131	4	192	130	150	82	92	88.5	3.5	240	4.9	49	15	42	2640	3	13.3	8.1	140	4.9		0	2.8		0.69	1.18	3.54	0.724152	28.79	41	228	22.8	257.01	17.98		163	33.3095	1175.72	24.3371	3
1	4.41918	56	0	1	10.7	30.2	171	4.8	165	135	179		67.04	64.5	2.54	240	11	110	28.9	81.2	2640	3	13.2	11.6	132	4.5	7.2	6.56	9.8	64.288	0.74	1.34	4.02	1.76805	56.25	66	283	28.3	312	23.32	328	152	27.9172	1166.88	24.3647	3
0	9.24932	68	0	0	8.6	25.2	153	4	171	178	329	95	64.3	62.4	1.9	240	9.13	91.3	30.2	86.8	2640	3	14.1	6.7	136	5.8	9.6	9.6	4.5	43.2	0.67	1.11	3.33	1.17594	58.69	82	261	26.1	561	31.42	19.6	158	24.996	1246.44	24.3792	3
0	7.23836	52	0	1	9.2	29.7	205	4.2	88	182	275	65	85.1	80	5.1	240	8.8	88	28	75	2590	3	12.9	10.9	138	4.9		-0.16	7.7		0.68	1.15	3.45	1.15539	52.05	35	219	21.9	454.17	15.98	78.2	168	28.3447	1140.36	24.3812	3
0	7.23836	62	0	0	9	27.6	208	3.7	75	138	78	116	64.2	61.7	2.5	240	7.4	74	15.9	61	2640	3	13.7	10.6	137	5.2	9.26	9.5	4.5	42.75	0.79	1.54	4.62	1.09906	38.99	54	180	18	1195	30	375	163	23.2226	1211.08	24.3865	3
0	2.47671	53	0	0	8.8	26.6	258	4.1	159	146	66	89	65	63.2	1.8	240	7.27	72.7	20.2	54.9	2640	3	13		140		8.24	8.16	6	48.96	0.72	1.28	3.84	1.1954	38.29	42	220	22	424	19.09	216	168	22.3923	1149.2	24.3904	3
0	5.75068	60	0	0	9.8	32.7	152	3.9	155	193	264	104	75.7	73.9	1.8	240	6.2	62	26		2640	3	13.5	7.7	143	4.5		0.08	5.3		0.58	0.87	2.61	0.896568		47	250	25	21	18.8	85	172	24.9797	1193.4	24.401	3
0	1.46575	39	0	0	7.7	24.5	118	3.1	288	138	76	58	66.6	65.2	1.4	240	9	90	54	84	2640	3	11.9	4.6	139	5.5	7	7.72	8.2	63.304	0.4	0.51	1.53	0.793014	69.25	7	131	13.1	320	5.34	1082	161	25.1534	1051.96	24.4168	3
0	4.49589	42	0	1	12.1	35.7	276	3.7	264	182	393	315	68	66	2	240	7.8	78	24	78	2640	3	12.2	6.4	135	6.4	8.9	9.14	5.5	50.27	0.69	1.18	3.54	1.0533	51	41	206	20.6	263	19.9		163	24.841	1078.48	24.4219	3
0	2.72603	51	0	1	9.3	29.5	332	3.9	204	172	291	149	71.3	69	2.3	240	11	110	37	91	2640	3	12.9	9.5	135	4.8	8.9	8.98	6.5	58.37	0.66	1.09	3.27	1.56752	64.79	31	253	25.3	54.38	12.25	271	163	25.9701	1140.36	24.446	3
0	2.30959	66	0	0	12.6	39	193	4.2	321	179	53	72	58.2	56.4	1.8	240	8.69	86.9	20.9	87.5	2640	3	14.1		132	6.1	9.08	8.92	8.2	73.144	0.76	1.43	4.29	1.23362	54.17	84	253	25.3	160	33.2	1607	166	20.4674	1246.44	24.4736	3
0	2.28767	50	0	0	11.2	34	303	4.3	196	81	137	80	67.7	65.6	2.1	240	6.9	69	16	59	2640	3	12.9	8.8	143	4.8	9.4	9.16	5.4	49.464	0.77	1.46	4.38	1.02043	37.92	71	296	29.6	460	23.99	123	162	24.9962	1140.36	24.4764	3
0	1.74795	54	0	0	9.6	30	199	3.2	124	184	160	83	79.9	77.7	2.2	240	5.6	56	19	44	2640	3	13.2	9.6	133	6	10.04	10.68	3.6	38.448	0.66	1.08	3.24	0.876081	32	100	300	30	578.3	33.33	16.2	172	26.2642	1166.88	24.5055	3
0	1.49315	57	0	0	9	27.3	192	4.3	90	161	241	87	56.8	55	1.8	240	7.7	77	15	73	2640	3	13.5	6.8	138	4.5	10.1	9.86	9.5	93.67	0.81	1.64	4.92	1.4987	44.17	51	335	33.5	19.25	15.22	78.8	164	20.4491	1193.4	24.5194	3
0	1.23562	67	0	0	9.7	30.2	149	4.2	184	118	59	101	52.7	49.6		240	13.66	136.6	31.9		5520	2	14.3	8.6	131	5.7	11.28	11.12	7.3	81.176	0.77	1.8	3.6	1.96806		47	192	19.2	464	24.48	25.9	160	19.375	1264.12	24.5431	3
0	2.52329	35	0	0	7.6	23	141	3.7	87	114	57	98	81.3	76.2	5.1	240	7.5	75	30		2640	3	11.8	8.1	135	5	9	9.24	7.8	72.072	0.6	0.92	2.76	1.01685		46	181	18.1	436.36	25.41		174	25.1685	1043.12	24.5445	3
1	7.80274	64	0	1	10.8	30.6	212	3.4	87	137	459	442	73.6	70.3	3.3	240	7.1	71	27	71	2880	3	14	7.1	132	4.8	9.9	10.38	5.6	58.128	0.62	0.97	2.91	1.00202	49	45	206	20.6	410.9	21.84	570.9	170	24.3253	1237.6	24.5508	3
0	1.24658	45	0	1	11.2	33.4	266	3.6	104	136	61	90	64.3	61.2	3.1	240	7.4	74	21	64	2640	3	12.6	7.9	135	5.4	9.12	9.44	5.2	49.088	0.72	1.26	3.78	1.20333	42.92	40	246	24.6	232.2	16.26	262.87	163	23.0344	1113.84	24.5538	3
0	7.23836	46	0	1	9.4	28.6	262	4	83	116	92	289	76.7	72	4.7	240	9.63	96.3	19.4	76	2640	3	12.75		137	4.29	9.9	9.9	6.5	64.35	0.8	1.6	4.8	1.39467	48.55	95	328	32.8	844	28.96	54.7	170	24.9135	1127.1	24.5859	3
1	1.4274	40	0	0	9.7	28.9	190	4.2	44	185	62	136	56.2	53	3.2	240	8	80	21		2880	3	12.3	6.8	141	5.6	10	9.84	4	39.36	0.74	1.34	4.02	1.1253		64	210	21	202	30.48	66.4	166	19.2336	1087.32	24.6087	3
0	7.23562	43	0	0	11.9	39	217	4.4	164	178	44	103	50.2	46.9	3.3	240	5.78	57.8	9	51	2640	3	12.58		140	3.78	12.2	11.88	4.1	48.708	0.84	1.86	5.58	0.936043	30.28	22	320	32	18.5	6.88	223	164	17.4375	1112.07	24.6098	3
0	7.48767	34	0	0	11.4	33.9	185	4.2	157	146	64	97	45.7	43.1	2.6	240	6.4	64	14	53	2640	3	11.9	8.2	141	4.5		-0.16	4.3		0.78	1.52	4.56	0.969734	33.96	159	180	18	3266.94	88.33		160	16.8359	1051.96	24.636	3
1	3.21918	43	0	1	10.4	31.2	201	4.1	83	97	101	402	64.2	58.6	5.6	240	8.61	86.1	21.9	77.7	2640	3	12.61	5.4	132	6.13	8.04	7.96	8.99	71.5604	0.75	1.37	4.11	1.20712	50.15	84	221	22.1	715.4	38.01	389	163	22.0558	1114.72	24.6729	3
0	10.3836	51	0	0	11.7	36.2	262	4.2	105	77	229	77		69.9	0	240	9.39	93.9	28.6	84.2	2880	3	13.2	9.7	137	4.8	9.6	9.44	10	94.4	0.7	1.19	3.57	1.23773	56.77	127	289	28.9	103	43.94	464	168	24.7662	1166.88	24.6767	3
0	2.63288	59	0	1	10.7	33	322	4.3	76	134	242	125	66.3	63.5	2.8	240	10.43	104.3	28.4	61.8	2640	3	13.83	8.79	139	4.89	12.08	11.84	7.7	91.168	0.73	1.3	3.9	1.40118	46.87	68	225	22.5	264.2	30.22	106	166	23.044	1222.57	24.6891	3
0	3.30137	37	0	0	11.2	34.1	271	4.5	88	158	83	230	72	67.3	4.7	240	7.6	76	19	56	2640	3	12.2	7.7	134	5.9	9.9	9.5	5.3	50.35	0.75	1.39	4.17	1.09026	38.33	47	278	27.8	460	16.91	393	170	23.2872	1078.48	24.7051	3
1	6.15616	69	0	1	7.6	22.4	247	3.7	45	194	448	144	66	63.4	2.6	240	9.3	93	29		2640	3	14.6	9.4	132	4.8		0.24	4.7		0.69	1.17	3.51	1.50215		65	378	37.8	574	17.2	58.9	159	25.0781	1290.64	24.7122	3
0	5	54	0	0	11.6	35.4	169	4.2	331	178	74	89	61	57.7	3.3	240	6.5	65	15	65	2640	3	13.5	7.1	139	4	10.4	10.24	3.9	39.936	0.77	1.47	4.41	1.23141	40	115	229	22.9	286	50.22	70.68	170	19.9654	1193.4	24.713	3
0	1.23562	53	0	0	9.6	30.4	232	3.8	237	97	103	98	65.2	62.3	2.9	240	9.6	96	32	80	2640	3	13.4	5.9	135	4.6	9.8	9.96	5.9	58.764	0.67	1.1	3.3	1.22336	56.67	38	202	20.2	87.88	18.81	518	165	22.8834	1184.56	24.723	3
0	1.06027	63	0	1	8.6	26.8	142	3.7	90	148	73	106	73.5	71		240	11.1	111	33.3			3	14.2		140	5.2	9.88	10.12	5.5	55.66	0.7	1.42	4.26	1.52567		54	158	15.8	890		599.1	168	25.1559	1255.28	24.7339	3
0	3.74521	52	0	0	10.4	32.9	101	3.6	381	129	129	93	60.2	59.2	1	240	11.1	111	26	111	2640	3	13.4	7.8	139	5.3	10.9	11.22	4.6	51.612	0.77	1.45	4.35	1.53596	68.5	36	316	31.6	48	11.39	9.31	169	20.7276	1184.56	24.755	3
0	2.24658	38	0	0	10.7	31.3	219	3.5	167	190	461	100	108	104.4	3.6	240	7.5	75	26	67	2640	3	12.41	6.9	134	4.7	9.16	9.56	6.7	64.052	0.65	1.06	3.18	1.10442	46.83	64	224	22.4	346.2	28.57	1384.03	172	35.2893	1097.04	24.8386	3
0	1.60274	36	0	0	9.7	29	109	4.5	55	118	83	119	65.2	63.1	2.1	240	4.93	49.3	12.8	41.2	2640	3	12.3	7.7	142	4.11	9.28	8.88	5.9	52.392	0.74	1.35	4.05	0.75964	27.34	73	219	21.9	915.6	33.33	258	163	23.7495	1087.32	24.8479	3
0	5.26301	53	0	0	10.4	32.6	188	3.9	349	168	68	80	60	56	4	240	7.5	75	18	55	2640	3	13.6	9.7	139	4.6	10.4	10.48	6.3	66.024	0.76	1.43	4.29	1.08769	37.33	52	206	20.6	300.7	25.24	1384	165	20.5693	1202.24	24.8558	3
0	4.90959	61	0	1	10.2	31.5	176	3.9	78	132	236	213	75.5	72.1	3.4	240	10.3	103	28	71	2640	3	14.2	10.4	138	4.4	8.8	8.88	5.8	51.504	0.73	1.3	3.9	1.38581	50.83	41	211	21.1	461.7	19.43	278	165	26.483	1255.28	24.8635	3
0	6.48493	65	0	0	9.7	29.9	249	3.6	341	101	107	172	72.8	69.3	3.5	240	10.8	108	34	46	2640	3	14.5	12.1	136	4.7		0.32	7.4		0.69	1.16	3.48	1.38452	42.58	14	132	13.2	819.45	10.61	296	160	27.0703	1281.8	24.8734	3
0	4.36712	57	0	1	10.2	29.9	180	3.6	116	189	133	89	63.2	61	2.2	240	9.02	90.2	41		2640	3	13.9	8.1	136	6.3	8.44	8.76	8	70.08	0.55	0.79	2.37	1.15549		78	226	22.6	156	34.51	207	163	22.9591	1228.76	24.9056	3
0	7.17534	46	0	0	7.9	25.6		3.5	24	204	235		72.8	68.3	4.5	240	7.5	75	26		2640	3	13.1	6.8	136	6.5	8.9	9.3	5.3	49.29	0.65	1.06	3.18	0.978106		36	267	26.7	176	13.48	562	160	26.6797	1158.04	24.9076	3
0	3.49589	38	0	1	11.5	34.4	264	4.3	66	157	199	90	64	60.4	3.6	240	5.99	59.9	18.8	51.5	2640	3	12.51	8.6	136	3.86	9.12	8.88	5.3	47.064	0.69	1.16	3.48	0.842721	35.5	44	225	22.5	183.5	19.56	198.1	171	20.6559	1105.88	24.9102	3
0	5.6	39	0	0		31.4	151	4.2		148	431	114	83	79.2	3.8	240	7.04	70.4	12.9		2640	3	12.7		136	3.85	9.08	8.92	6.5	57.98	0.82	1.7	5.1	1.08126	42.39	77	218	21.8	1005.5	35.32	123.8	178	24.9968	1122.68	24.9581	3
1	1.80822	49	0	1	10.5	30.5	131	3.7	49	183	317	110	76.9	73.5	3.4	240	8.4	84	31		2880	3	13.4	6.9	142	4.3	9.3	9.54	5.9	56.286	0.63	1	3	1.04961		61	216	21.6	116	28.24	570	165	26.9972	1184.56	24.971	3
0	1.47671	75	0	0	9.7	29.8	190	3.9	443	159	168	137	60.4	57.8	2.6	240	10.4	104	33		2640	3	15.4	9.7	136	7.2	8.4	8.48	7.5	63.6	0.68	1.15	3.45	1.53925		84	258	25.8	251.07	32.56	973.4	170	20	1361.36	24.9902	3
0	4.49589	37	0	0	10.9	32.5	151	4.2	156	130	136	85	60	57	3	240	9.3	93	25	93	2640	3	12.6	8.1	140	6.1	8.4	8.24	7.3	60.152	0.73	1.31	3.93	1.27096	59	59	283	28.3	176	20.85		170	19.7232	1113.84	25.0298	3
0	6.42192	55	0	1	10.6	32.3	160	2.9	41	146	175	236	65.5	62	3.5	240	8.7	87	30		2640	3	14	9.2	135	4.9	8.6	9.48	6.5	61.62	0.66	1.06	3.18	1.33965		50	129	12.9		27.93		178	19.5682	1237.6	25.0836	3
0	8.71233	59	0	0	10.9	32.7	136	4.4	116	150	44	82	50.34	48.8	1.54	240	9.93	99.3	18.4		2640	3	14.4	10.8	146	5.5	8.2	7.88	6.2	48.856	0.81	1.69	5.07	1.45397		122	245	24.5	369	49.8	159	151	21.4026	1272.96	25.1114	3
0	7.2274	44	0	0	10.7	31.9	205	4.3	90	105	187	90	63.4	59.7	3.7	240	10.47	104.7	39.5	81.6	2640	3	13.2	10.9	132	6.11	7.96	7.72	6.6	50.952	0.62	0.97	2.91	1.49632	61.51	75	203	20.3	579	36.95	882	165	21.9284	1166.88	25.1143	3
0	0.986301	56	0	0	8.9	27	211	4	150	193	67	102	59.1	56.5	2.6	240	9.1	91	39		2640	3	14.1	6.2	134	6.2	10.6	10.6	7.8	82.68	0.57	0.85	2.55	1.04385		37	223	22.3	54.08	16.59	548	162	21.5287	1246.44	25.12	3
1	5.36164	58	0	0	11.6	35.2	238	4.5	101	196	53	80	74.3	71.4	2.9	240	8.2	82	22	71	2640	3	14.3	10	135	5.8		-0.4	6.2		0.73	1.32	3.96	1.14345	46.96	56	253	25.3	468.88	22.13	440	174	23.583	1264.12	25.1215	3
0	2.13973	54	0	1		29	135	3.8	100	219	77	82		56.8	0	240	9.7	97	40	94.2	2880	3	14	9.1	135	5.2	10.4	10.56	6.5	68.64	0.59	0.89	2.67	1.24026	67.21	60	236	23.6	355	25.42	78	163.5	21.2477	1237.6	25.1572	3
0	2.48493	43	0	0	7.4	22.6	124	3.7	79	159	88	77	76.1	72.1	4	240	6.8	68	26	61	2640	3	13.2	7.8	140	4.1	7.7	7.94	5.1	40.494	0.62	0.96	2.88	0.961022	43.79	33	228	22.8	96.8	14.47	403	176	23.2761	1166.88	25.1751	3
0	6.67397	53	0	1	13	38.2	99	3.4	37	138	456	295	78.4	75.4	3	240	7.3	73	26		2640	3	14	8	134	5.9		0.48	6.5		0.64	1.03	3.09	1.0618		60	225	22.5	216	26.67	154.9	169	26.3996	1237.6	25.206	3
0	2.48219	38	0	0	11.1	32.2	181	4.5	160	137	144	84	50.5	47.7	2.8	240	7.66	76.6	22	72.9	2640	3	12.9		135	4.3	9.28	8.88	7.8	69.264	0.71	1.25	3.75	1.05922	47.6	40	176	17.6	291	22.73	228	169	16.7011	1140.36	25.2132	3
1	5.65205	51	0	0	8.7	26.4	259	4.2	141	141	89	87	68.4	65.8	2.6	240	8.18	81.8	22	83.6	2640	3	13.9		137.1	5.6	8	7.84	6.3	49.392	0.73	1.31	3.93	1.13813	52.72	22	187	18.7	1072	11.76	224	168	23.3135	1228.76	25.224	3
0	4.74521	63	0	1	8.6	36	137	3.5	155	119	293	274	73	70	3	240	8	80	25	80	2640	3	14.8	8.4	137	4.2	9.9	10.3	3.5	36.05	0.69	1.16	3.48	1.06913	52.5	48	235	23.5	152	20.43	350.5	175	22.8571	1308.32	25.2321	3
0	4.74247	73	0	0	12.3	36.8	117	3.4	214	161	73	116	51.2	49.2	2	240	7.8	78	16	78	2640	3	15.6	8.8	136	5.2	8.7	9.18	4.7	43.146	0.79	1.58	4.74	1.15761	47	69	220	22	132	31.36	384	160	19.2188	1379.04	25.235	3
0	7.23562	59	0	0	9.8	30.2	167	4.3	86	68	122	79	72.1	70.4	1.7	240	9.71	97.1	26.8	67.9	2640	3	14.53	9.4	138	3.94	9.72	9.48	8.5	80.58	0.72	1.29	3.87	1.31248	48.57	72	207	20.7	633.8	34.78	674	155	29.3028	1284.45	25.2469	3
0	3.46849	54	0	1	11.5	34	184	3.7	146	164	274	132	77.8	76	1.8	240	8.5	85	30		2640	3	14.2	9.1	139	5.1		0.24	4.5		0.65	1.04	3.12	1.21562		75	220	22		34.09	185	163	28.6048	1255.28	25.3043	3
0	7.48493	55	0	0	9.7	30.1	182	3.9	287	176	58	77	82.7	80.8	1.9	270	6.4	64	20	52	2640	3	14.3	6.9	138	4.8		0.08	7.5		0.69	1.16	3.48	0.888903	36.56	5	184	18.4	326.44	2.72		165	29.6786	1264.12	25.3143	3
0	8.12329	39	0	0	9.1	28	312	4.3	190	166	86		59	57	2	240	6.93	69.3	25.6	76	2640	3	13.1		142	5.5	8.32	8.08	6.4	51.712	0.63	1	3	0.999434	50.52	54	222	22.2	341	24.32	282	169.7	19.793	1158.04	25.3324	3
0	6.49041	49	0	0	8.2	24.9	122	4	210	114	43		66.7	64.1	2.6	240	6.23	62.3	15	74.6	2640	3	13.9		141.2	5.2	9.12	9.12	3.7	33.744	0.76	1.42	4.26	0.930008	44.29	64	250	25	382	25.6	483	174	21.1719	1228.76	25.3352	3
0	6.31233	71	0	1	9	30.2	363	4.2	209	184	63	125	52	50.3	1.7	240	8.8	88	19	88	2640	3	15.6		134	4.9		-0.16	4.6		0.78	1.53	4.59	1.5557	53.5	88	215	21.5	442.44	40.93	237.8	165	18.4757	1379.04	25.359	3
0	1.56986	28	0	0	11.8	32.7	202	3.8	370	146	107	91	52	51.2	0.8	240	3.5	35	10	35	2640	3	12.4	6	134	3.1	10.4	10.56	3.7	39.072	0.71	1.25	3.75	0.575213	22.5	120	284	28.4	171.7	42.25	66.53	176	16.5289	1096.16	25.4154	3
0	7.23836	55	0	0	9.1	29.6	203	4.1	117	93	317	112	83.5	78.8	4.7	270	7.25	72.5	18.5	61.4	2640	3	14.47	8.5	141	5.01	7.96	7.88	2.3	18.124	0.74	1.37	4.11	1.04298	40.46	97	266	26.6	643.1	36.47	77.9	175	25.7306	1279.15	25.4327	3
0	9.24658	45	0	0	14.6	42.1	209	3.6	30	156	117	64	55.7	53.4	2.3	4	7.6	76	15	63	2880	3	13.8	8.9	137	4.3	10.2	10.52	3.8	39.976	0.8	1.62	4.86	1.40731	39.01	54	198	19.8	296.38	27.27	27.5	160	20.8594	1219.92	25.4797	3
0	6.23014	40	0	0	11.6	34.2	260	4.5	76	140	83	83	78.5	75.4	3.1	240	8.5	85	26	76	2640	3	13.41	8	137	5.4	10	9.6	5.9	56.64	0.69	1.18	3.54	1.39384	51.38	75	239	23.9	476.2	31.38	228	164	28.0339	1185.44	25.5046	3
0	3.74795	50	0	1	12.7	39.5	107	4.3	274	157	74	62	60	55.8	4.2	240	8.6	86	22	86	2640	3	14.2	7.5	133	7.5	10.2	9.96	4	39.84	0.74	1.36	4.08	1.20301	54	68	249	24.9	100	27.31	169	162.4	21.1574	1255.28	25.5187	3
0	6.48767	48	0	1	10.6	33.5	184	3.7	45	137	312	119	83.1	82.5	0.6	240	7.6	76	21	62	2640	3	14.1	8.7	141	5.1	7.92	8.16	4	32.64	0.72	1.29	3.87	1.06378	42.08	66	196	19.6	395.3	33.67	239	168	29.2304	1246.44	25.5648	3
0	4.99726	35	0	0	9.9	31.2	242	3.9	184	168	85	78	59.8	57.8	2	240	6.2	62	13	62	2640	3	13.4	8.8	140	5.8	9.2	9.28	6	55.68	0.79	1.56	4.68	0.951385	37.5	47	222	22.2	690	21.17		170	20	1184.56	25.7662	3
0	2	48	0	1	11.3	32.2	207	3.9	191	218	185	88	69.2	67.2	2	240	7.71	77.1	23.3	68.8	2640	3	14.4	7.3	134	6.6	10.88	10.96	8.4	92.064	0.7	1.2	3.6	1.21331	46.4	60	246	24.6	581	24.39	202	167.5	23.9519	1272.96	25.8106	3
0	3.8274	52	0	1	10.4	30	165	3.4	99	140	156	135	86.4	81.2	5.2	240	9.26	92.6	32.3		2640	3	14.7	9.2	140	4.7	8	8.48	5.5	46.64	0.65	1.05	3.15	1.16363		70	218	21.8	843	32.11	140	176.5	26.0655	1299.48	25.8213	3
1	1.69863	36	0	0	11.6	35.6	477	4.5	134	203	181	78	88.1	84.7	3.4	240	9.54	95.4	34.3	85	2640	3	13.5		134	7.3	10.04	9.64	7.2	69.408	0.64	1.02	3.06	1.17923	60.08	51	328	32.8	149	15.55	154	165	31.1111	1193.4	25.829	3
0	4.49041	38	0	0	10.3	33.2	204	3.9	118	116	111	78	52.6	49.2	3.4	240	10.33	103.3	24.4	89	2640	3	13.7	10.8	141	4	9.16	9.24	7.9	72.996	0.76	1.44	4.32	1.43792	57.3	62	212	21.2	117	29.25	243	158.9	19.4858	1211.08	25.8345	3
0	6.73973	20	0	0	10	30.9	192	4.2	104	108	77	79	60.9	58.2	2.7	240	6.5	65	19	39	2640	3	12.4	8.8	140	5	8.8	8.64	5.5	47.52	0.71	1.23	3.69	0.91913	30.08	63	200	20	452.9	31.5	468	179.5	18.0632	1096.16	25.897	3
0	10.7397	44	0	0	11.3	37	211	4	159	235	205	130	72	70	2	240	6.6	66	17.9	55.4	2640	3	14.3	6.8	139	4.9	11.2	11.2	6.7	75.04	0.73	1.3	3.9	1.10993	37.09	72	239	23.9	298	30.13	277	171.5	23.7996	1264.12	25.9631	3
0	1.99178	42	0	0	9.8	30.9	207	4.2	454	191	212	112	79	78.8	0.2	240	9.5	95	43		2640	3	14.1	6.4	142	5.2	8.9	8.74	6.6	57.684	0.55	0.79	2.37	1.20804		39	272	27.2	272.76	14.34	888.1	167.5	28.0864	1246.44	25.9648	3
0	5	64	0	1	9.9	29.9	236	3.6	352	154	1026	205	61.6	58.8	2.8	240	7.6	76	26	76	2640	3	15.8	8.8	131	5.8	9.5	9.82	4.7	46.154	0.66	1.07	3.21	1.19784	51	75	224	22.4	826	33.48		155	24.4745	1396.72	25.9749	3
1	2.13151	42	0	0	10.7	31.7	206	4.2	95	177	102	100	58.6	56.4	2.2	240	5.66	56.6	15.9	58	2640	3	14.21	7.6	139	4.67	10.12	9.96	8.5	84.66	0.72	1.27	3.81	0.963894	36.89	26	196	19.6	121.9	13.27	2632	170	19.5156	1256.16	26.0139	3
0	0.986301	42	0	0	11.5	36.6	263	4.6	223	148	99	92	82.6	79.7	2.9	240	8	80	26	79	2640	3	14.3	8.4	138	4.1	10.3	9.82	6.9	67.758	0.68	1.12	3.36	1.05486	52.54	60	285	28.5	195.25	21.05	1392	180	24.5988	1264.12	26.0975	3
0	7.73425	55	0	0	12.1	38.4	185	4	144	150	71	82	56.45	54	2.45	240	9.61	96.1	26	102.4	2640	3	15.3	10.1	141	5.3	9.64	9.64	8.4	80.976	0.73	1.31	3.93	1.30773	63.94	95	267	26.7	55.2	35.58	249	157.5	21.7687	1352.52	26.0979	3
0	1.49041	40	0	0	9.3	28.6	93	3.9	67	167	189	81	59.2	56	3.2	240	8.2	82	23	76	2640	3	14.2	9	145	5.2	10	10.08	6.5	65.52	0.72	1.27	3.81	1.12835	49.75	61	257	25.7	716.8	23.74	730	157.6	22.5463	1255.28	26.1259	3
0	3.94247	54	0	0	9.7	28.7	103	3.5	85	194	240	99	70.8	66.4	4.4	240	9.9	99	25		2880	3	15.3	9	140	4	10.7	11.1	5.5	61.05	0.75	1.38	4.14	1.3661		66	242	24.2	104	27.27	1049	174	21.9316	1352.52	26.1523	3
0	7.23836	38	0	0	10.3	31.9	289	4.6	36	137	302	116	62.3	58.3	4	240	11.23	112.3	24.6	99	2640	3	14.14	8.4	138	4.95	9.2	8.72	5.5	47.96	0.78	1.52	4.56	1.57479	62.35	91	219	21.9	744.8	41.55	175	168	20.6562	1249.98	26.1782	3
0	7.48767	46	0	0	10.5	32.5	171	4	168	181	123	82	66	61.5	4.5	240	10.9	109	25	74	3640	2	14.8	14.3	138	5.3		0	6.9		0.77	1.47	2.94	1.51784	50.58	65	254	25.4	564.9	25.59		172	20.7883	1308.32	26.2273	3
1	7.15616	46	0	1	8.8	25.8	197	4.5	131	121	81	130	82	78.75	3.25	240	12.82	128.2	44.3	96.3	2640	3	14.8	10	135	5.7	7.92	7.52	11	82.72	0.65	1.06	3.18	1.76865	71.63	73	246	24.6	201	29.67	152	165.6	28.7164	1308.32	26.2601	3
0	5.73699	46	0	0	9.3	29.2	138	3.9	76	119	154	86	66.2	63.5	2.7	240	7.5	75	18	58	2640	3	14.85	8.2	141	5	7.4	7.48	4.9	36.652	0.76	1.43	4.29	1.30359	38.71	61	201	20.1	89.5	30.35	521	170	21.9723	1312.74	26.2703	3
0	7.48493	33	0	1	10.8	29	304	4.5	117	211	745	157	64.6	60.4	4.2	240	8.28	82.8	20.9	61.9	2640	3	13.9		133	5.9	9.84	9.44	2.7	25.488	0.75	1.38	4.14	1.17005	42.27	49	162	16.2	582	30.25	78.6	172	20.4164	1228.76	26.2984	3
0	3.48219	47	0	0	10.8	32.1	86	4.1	115	185	290	92	78.6	75.8	2.8	240	8.6	86	30	78	2640	3	15	9.7	140	5		-0.08	5.6		0.65	1.05	3.15	1.09267	54.33	83	290	29	468.84	28.62	295	169	26.5397	1326	26.36	3
0	3.37534	44	0	0	12.4	37	250	3.7	36	292	761	54	68.9	66	2.9	240	5.8	58	18	58	2640	3	14.8	8.9	141	5.4	10.6	10.84	4.2	45.528	0.69	1.17	3.51	0.941457	38	161	223	22.3	432	72.2	84	167	23.6652	1308.32	26.3713	3
0	7.53151	53	0	0	12.1	37.6	90	3.8	47	145	69	154	62.1	59.8	2.3	240	8.2	82	27		2880	3	15.5	8.9	137	5.3	11.3	11.46	6.9	79.074	0.67	1.11	3.33	1.22406		87	229	22.9	86	37.99	418	165	21.9651	1370.2	26.393	3
0	1.17534	41	0	0	10.8	30.1	227	4.3	57	81	134	79	68.6	64.8	3.8	270	6.7	67	17.5	59.3	2640	3	14.82	8.5	137	4.7	11.2	10.96	4.6	50.416	0.74	1.34	4.02	1.14258	38.76	45	171	17.1	216.4	26.32	577.09	168	22.9592	1310.09	26.5536	3
0	3.86301	52	0	0	10	29.1	185	3.6	136	206	265		62	59.1	2.9	240	9.92	99.2	26.8	90.1	2640	3	15.7		137	4.9	9.2	9.52	4.5	42.84	0.73	1.31	3.93	1.69089	58.83	62	212	21.2	548	29.25	180	161	22.8	1387.88	26.5961	3
0	2.10959	39	0	0	12.2	36.1	186	4.2	97	182	215	89	70.4	68.3	2.1	240	8.86	88.6	27.8		2640	3	14.8	10.5	142	5	10.96	10.8	7.8	84.24	0.69	1.16	3.48	1.34288		123	382	38.2	158	32.2	103	189	19.1204	1308.32	26.6721	3
0	4.92603	36	0	0	10.9	32.6	208	3.7	206	124	116	134	89.8	84.5	5.3	240	7.1	71	28	71	2640	3	14.7	6.9	136	6.8	9.2	9.44	8.6	81.184	0.61	0.93	2.79	1.04282	49.5	55	228	22.8	236	24.12		174	27.9099	1299.48	26.7909	3
0	7.48767	51	0	1	10.9	35.4	193	4	122	175	332	128	98.3	92.6	5.7	280	6.7	67	27	58	2640	3	15.9	10.7	139	4.2		0	7.7		0.6	0.91	2.73	0.837478	42.93	43	228	22.8	46.5	18.86		158	37.0934	1405.56	26.8472	3
1	5.94521	32	0	1	9.3	28	180	4.2	162	165	229	84	68.95	67.1	1.85	240	8.19	81.9	25	73	2640	3	14.5	8.1	141	4.7	8.6	8.44	7.2	60.768	0.69	1.19	3.57	1.27235	49.37	90	244	24.4	260	36.89	703	177	21.4179	1281.8	26.851	3
0	1.08219	56	0	0	11.2	34.6	129	4.1	93	168	92	126	71.8	71	0.8	240	8	80	29	75	2640	3	16.3	9	136	5.2	10.7	10.62	7	74.34	0.64	1.01	3.03	1.01184	52.21	56	252	25.2	52.37	22.22	133	173	23.7228	1440.92	26.8575	3
0	2.97808	30	0	0	8.6	26.8	161	4.6	135	169	41	79	71.6	69.6	2	240	7.02	70.2	23.5	54.5	2640	3	14.4		142		9.72	9.24	8.1	74.844	0.67	1.09	3.27	0.936424	39.65	62	303	30.3	21.9	20.46	249	184	20.5577	1272.96	26.8994	3
0	2.36438	32	0	0	10.5	32.5	171	4	168	181	123	82	66	61.5	4.5	240	10.9	109	25	74	3640	2	14.8	14.3	138	5.3		0	6.9		0.77	1.47	2.94	1.51784	50.58	65	254	25.4	564.9	25.59		159	24.3266	1308.32	27.0673	3
0	1.71507	48	0	0	9.9	29.6	156	3.9	109	138	85	113	62.2	57.9	4.3	240	10.2	102	33	80	2640	3	16	11.8	141	5.1	8.5	8.58	9.2	78.936	0.68	1.13	3.39	1.30338	57.42	41	219	21.9	269	18.72	212	164	21.5274	1414.4	27.0892	3
0	1.97808	48	0	0	11.6	35.9	84	4.2	130	164	56	75	79.4	77.2	2.2	240	8.55	85.5	31.8	74.5	4080	2	16		134	5.1	9.12	8.96	3.9	34.944	0.63	0.99	1.98	1.18669	53.46	37	241	24.1	180	15.35	118	172	26.0952	1414.4	27.1004	3
0	5.23836	53	0	0	9.3	27.7	169	3.7	262	90	541	124	70.6	67	3.6	240	7.2	72	24		2640	3	16.4	8.2	139	3.6		0.24	5.1		0.67	1.1	3.3	1.08968		84	226	22.6	268	37.17	325	160	26.1719	1449.76	27.1098	3
0	6.23562	47	0	0	9.5	28.5	94	4.7	98	150	167	109	96.2	94	2.2	240	8.8	88	27		2640	3	16.3	9.2	139	4.7		-0.56	5.2		0.69	1.18	3.54	1.34808		73	242	24.2	884	30.17	172	175	30.6939	1440.92	27.3839	3
0	3.99178	41	0	0	11.5	34.4	179	4.5	60	191	270	103	90.3	84.5	5.8	240	8.08	80.8	30.2	85.7	2640	3	15.91	10.2	140	3.89	10	9.6	7.1	68.16	0.63	0.98	2.94	1.12394	57.75	52	199	19.9	541.3	26.13	1376	174.5	27.7502	1406.44	27.4496	3
0	3.49589	29	0	0	11.3	33	233	4.3	93	174	71	93	73.1	68.7	4.4	240	6.34	63.4	21.4	58.1	2640	3	15.04	8.8	135	4.4	9.48	9.24	4.2	38.808	0.66	1.09	3.27	0.86199	39.97	75	240	24	605.4	31.25	232.95	179.1	21.4173	1329.54	27.4686	3
0	6.73973	40	0	0	10.3	31.8	245	4.1	68	123	167	141	64.1	61.9	2.2	240	6.9	69	18	60	2640	3	15.9	9	134	4.4	10	9.92	4.7	46.624	0.74	1.34	4.02	0.993669	39.38	21	158	15.8	295	13.29	130	166	22.4633	1405.56	27.4728	3
0	7.48767	38	0	0	12.2	34.1	203	4.2	171	182	161	114	56.3	55.1	1.2	270	6.8	68	18	60	2660	3	15.9	9.7	136	3.8		-0.16	5.8		0.74	1.33	3.99	0.979321	39.37	47	294	29.4	40.48	15.99		169	19.292	1405.56	27.5936	3
0	1.73151	48	0	0	11.7	36.2	181	3.9	142	156	94	76	76	74	2	240	7.8	78	33	75	2640	3	16.7	8.2	137	4.6	9.2	9.28	6	55.68	0.58	0.86	2.58	0.923652	54.13	47	300	30	38.55	15.67	233	166	26.8544	1476.28	27.6677	3
0	2.48219	32	0	1	10.1	31.4	380	3.4	673	177	62	129	93.4	89.4	4	240	13	130	46		2640	3	15.7	10.4	136	4.9	9	9.48	9.1	86.268	0.65	1.04	3.12	1.55924		53	241	24.1		21.99		180	27.5926	1387.88	27.8177	3
0	2.97808	30	0	0	10.2	31.3	150	4.4	108	140	42	74	63.7	60.1	3.6	270	7.13	71.3	18.1	57.6	2640	3	15.6		138	4.8	9.68	9.36	3.9	36.504	0.75	1.37	4.11	1.0285	38.49	57	227	22.7	508	25.11	148	179	18.7572	1379.04	27.8318	3
0	1.74795	43	0	0	13	41.6	215	3.3	89	278	127	80	50.3	47.3	3	240	9.2	92	20	74	2640	3	16.7	12	134	4.5	6.92	7.48	6.9	51.612	0.78	1.53	4.59	1.61878	47.75	25	256	25.6	16.8	9.77	6.6	158	18.9473	1476.28	27.9141	3
0	5.9863	49	0	0	9.5	30.1	162	4.2	89	138	150	81	80.6	77.2	3.4	240	11.4	114	36	96	2640	3	17.23	9.8	136	6.3	8.88	8.72	4	34.88	0.68	1.15	3.45	1.6711	66.75	57	255	25.5	179.7	22.35	216	173	25.7944	1523.13	28.0062	3
1	9.15068	46	0	1	13.1	39.4	181	3.81	100	197	485	151	76	70	6	240	11.2	112	55	119	2880	3	17.4	12.1	134	5.5	10.2	10.352	5	51.76	0.51	0.71	2.13	1.21614	86.73	80	295	29.5	177.1	27.12	311.4	165	25.7117	1538.16	28.3566	3
0	7.23836	28	0	0	9.7	28.9	159	4.5	57	148	182	77	80	76.4	3.6	240	10.3	103	32.6	78.5	2640	3	16.15	7.6	137	5.56	11.84	11.44	5.6	64.064	0.68	1.15	3.45	1.3237	56.57	100	228	22.8	775.8	43.86	709	180	23.5802	1427.66	28.4069	3
0	5.23836	26	0	0	11.5	36.5	308	4.5	138	128	116	53	73.8	69.7	4.1	240	8.1	81	23	59	2640	3	16.8	10.5	138	5.2	9.2	8.8	5.7	50.16	0.72	1.26	3.78	1.30127	41.92	55	255	25.5	57.9	21.57	787	178	21.9985	1485.12	29.0353	3
0	4.98082	26	0	0	10.4	31.9	139	4.2	141	165	81	68	60.4	57.6	2.8	240	5.7	57	22	57	2640	3	17.2	7	142	5.2	10.8	10.64	6.1	64.904	0.61	0.95	2.85	0.880821	39.5	38	160	16	135	23.75		178	18.1795	1520.48	29.3783	3
0	6.49041	62	0	1	7.8	20.5	119	3.7	62	302	2232	388	73	71.8	1.2	240	8.4	84	20.03	82	2640	3	20.03	8.5	131	4.6	7.28	7.52	9.2	69.184	0.76	1.43	4.29	1.19806	51.1	60	253	25.3	891.4	23.72	325.9	169	25.1392	1770.65	29.4315	3
1	6.81096	56	0	0	10.1	32.7	139	3.2	72	248	101	64	89.8	86.8	3	240	10.8	108	42	93	2880	3	19.8	8.4	140	6	9.3	9.94	8.3	82.502	0.61	0.94	2.82	1.40905	68.08	51	330	33	37.5	15.45	535.2	180	26.7901	1750.32	29.6477	3
0	1.08767	24	0	0	10.2	33	142	3.9	113	151	88	87		58.36	0	240	14.51	145.1	74.3	86.2	2640	3	17.9	12.5	141	6.1	8.44	8.52	7.8	66.456	0.49	0.67	2.01	1.56779	82.7	72	194	19.4	156		568	172	19.7269	1582.36	30.0776	3
0	1.98082	31	0	1	10.7	32.8	190	4.3	117	262	265	79	66.7	62.8	3.9	240	11.24	112.4	42.9	103.2	3480	2	18.8		144	6.3	9.36	9.12	10.5	95.76	0.62	0.96	1.92	1.32331	73.35	31	253	25.3	420	12.25	518	165	23.067	1661.92	30.3505	3
0	4.98904	36	1	1	9.2	27.3	354	3.8	71	177	134	132	61.6	56.9	4.7	240	7.7	77	27	68	2640	3	7.94	7	136	4.2	8.32	8.48	4.8	40.704	0.65	1.05	3.15	1.12322	47.88	31	268	26.8	112.6	11.57	704	155	23.6837	701.896	20.2831	3
0	5.49315	52	1	0	10.4	32.6	103	4.3	458	160	85	79	52.7	51.6	1.1	240	6.76	67.6	14.9	68.5	2640	3	9.2	7	139	5.6	10.2	9.96	5.5	54.78	0.78	1.51	4.53	1.01294	41.66	110	272	27.2	452	40.44	926	152.5	22.1876	813.28	20.2887	3
0	1.99178	32	1	0	9.1	28.2	193	3.8	265	203	54	97	45	43.6	1.4	240	4.8	48	11		2640	3	7.7	6	136	4.6	9.5	9.66	4	38.64	0.77	1.47	4.41	0.953284		27	231	23.1	35.02	11.69	407.6	155	18.1478	680.68	20.2985	3
0	8.72877	69	1	0	10.1	31.7	107	4.2	139	186	61	82	67.86	66.36	1.5	240	7.69	76.9	18.6		2640	3	10.5	7.3	140	6.6	8.92	8.76	7.2	63.072	0.76	1.42	4.26	1.32739		36	253	25.3	310	14.23	465	155	27.6212	928.2	20.3102	3
0	3.74521	73	1	1	8.2	25	138	3.7	179	190	763	139	52.9	49.7	3.2	240	10.3	103	28	103	2640	3	10.8	8.6	137	4.9	10	10.24	2.5	25.6	0.73	1.3	3.9	1.38581	65.5	62	276	27.6	202	22.46	24.41	153	21.2312	954.72	20.3185	3
0	5.98904	76	1	0	11.2	35.4	165	3.9	175	188	203	91	66.3	63.9	2.4	240	6.9	69	14	61	10000	1	11.1	7.4	137	4.9	9.6	9.68	6.1	59.048	0.8	1.6	1.6	1.04692	37.59	57	160	16	1940	35.63	567	154	26.9438	981.24	20.3532	3
1	4	55	1	0	7.3	22.3	98	3.4	151	123	81	79	54.5	53.1	1.4	240	6.1	61	15	59	2640	3	9.5	7	144	4.3	8.9	9.38	5.2	48.776	0.75	1.4	4.2	0.910216	37.08	112	142	14.2	1690	78.87	317	163	19.9857	839.8	20.3562	3
0	2.98082	55	1	1	10.2	31.3	267	4.5	197	250	172	116	62.3	59.5	2.8	240	8.6	86	23.7	92.9	2640	3	9.5		135	6.3	8.24	7.84	8.2	64.288	0.72	1.29	3.87	1.18165	58.01	40	319	31.9	57.2	12.54	311	146	27.9133	839.8	20.365	3
0	6.73973	71	1	0	8.3	26.8	224	3.9	186	127	101	89	46	44.5	1.5	240	4.7	47	6	40	2640	3	10.8	8.1	134	4.6	10.4	10.48	5	52.4	0.87	2.06	6.18	0.806937	23.29	50	223	22.3	502.72	22.42	23.6	150	19.7778	954.72	20.3777	3
0	2.54521	59	1	0	10.5	32	216	4.1	125	151	149	103	54.3	51.5	2.8	240	7.13	71.3	11.6	50.7	2640	3	9.9	9.8	135	5.9	8.12	8.04	4.1	32.964	0.84	1.82	5.46	1.11026	32.01	50	238	23.8	220	21.01	84.7	153.9	21.7435	875.16	20.4008	3
0	1.78356	70	1	1	9.5	28.6	143	3.9	114	232	162	254	58.1	55.5	2.6	240	11.1	111	24.2	82.2	2640	3	10.7		132	4.8	7.8	7.88	9.3	73.284	0.78	1.52	4.56	1.55851	54.4	67	164	16.4	600	40.85	346	157	22.5161	945.88	20.4013	3
0	6.98904	52	1	0	9.6	30.5	127	3.5	195	208	153	77	47.3	45.8	1.5	240	9	90	16	67	2640	3	9.4	12.1	138	6.3		0.4	5.1		0.82	1.73	5.19	1.34132	42.46	52	244	24.4	448.46	21.31		155	19.0635	830.96	20.4302	3
1	4.09041	78	1	1	10.5	33.7	196	3.7	211	189	199	124	59.1	56.4	2.7	240	6.7	67	23	59	2640	3	11.3	9.9	136	4.8	9.6	9.84	7.6	74.784	0.66	1.07	3.21	0.894968	41.33	37	206	20.6	124.35	17.96	356	150	25.0667	998.92	20.4347	3
0	3.66575	66	1	1	10.7	30.6	137	3.3	74	195	245	270	63.4	59.9	3.5	240	9.5	95	33		2880	3	10.4	7	133	5	8.8	9.36	7	65.52	0.65	1.06	3.18	1.35413		100	181	18.1	454	55.25	140	157	24.3012	919.36	20.4394	3
0	7.48767	55	1	0	9.8	31.2	201	4	173	280	158	88	66	64.5	1.5	240	6.6	66	23	60	2640	3	9.6	7	144	4.7		0	6		0.65	1.05	3.15	0.877629	41.75	38	210	21	318.74	18.1		167	23.1274	848.64	20.4638	3
0	7.14247	37	1	0	8.2	25	230	3.8	56	164	194	85	47.7	44	3.7	240	5.7	57	14	44	2640	3	8.3	7.1	133	4.1	8.4	8.56	5.2	44.512	0.75	1.4	4.2	0.861546	29.54	56	208	20.8	492.1	26.92	38.9	153	18.7962	733.72	20.4815	3
1	8.11781	62	1	0	11.1	32.2	179	3.62	64	163	67	113	45.8	45.1	0.7	240	7.6	76	17	65	2880	3	10.2	6.4	137	5.2	9.6	9.904	6	59.424	0.78	1.5	4.5	1.35242	41.42	153	204	20.4	632.4	75	178.1	155	18.7721	901.68	20.4851	3
0	3.99178	54	1	0	8.8	28	179	3.9	226	146	49	80	63.2	60.2	3	240	6.51	65.1	19.2	56.6	2640	3	9.6	6	133	6.71	10.44	10.52	6.1	64.172	0.71	1.22	3.66	1.06012	38.25	47	215	21.5	186.3	21.86	2384	154.5	25.2197	848.64	20.5102	3
0	1.49041	32	1	0	6.9	22.6	309	2.8	151	270	587	97	59	56.2	2.8	240	2.2	22	10	19	2640	3	7.9	5.1	133	3.3	9	9.96	2.9	28.884	0.55	0.79	2.37	0.408852	14.63	105	115	11.5	3199.64	91.3	311	154	23.6971	698.36	20.512	3
0	1.99726	47	1	0	9.1	26.3	324	4	325	181	156	103	61.4	54.9	6.5	240	8	80	23		2640	3	9.1	7.5	136	5.8	10.7	10.7	8.9	95.23	0.71	1.25	3.75	1.28159		61	218	21.8	171.06	27.98		158.2	21.9361	804.44	20.53	3
1	2.88219	73	1	1	10.2	31.2	199	3.3	52	204	382	173	49.8	47.5	2.3	240	7.5	75	15		2880	3	11.1	8.1	136	4.9	8.9	9.46	3.8	35.948	0.8	1.61	4.83	1.12521		44	190	19	410	23.16	154.9	147	21.9816	981.24	20.5324	3
0	1.23288	57	1	0	8.5	25.8	253	3.5	234	185	103	79	53.05	49.6		240	16.23	162.3	48.2		2640	3	9.9	11.1	135	6.5	9.76	10.16	9.8	99.568	0.7	1.53	4.59	2.20562		59	175	17.5	726	33.71	2206	164	18.4414	875.16	20.544	3
0	5.74247	62	1	0	11.2	34.7	174	3.7	117	161	131	73	41.7	39.1	2.6	240	7.6	76	16	79	2640	3	10.3	8.8	137	6.9	9.3	9.54	7.8	74.412	0.79	1.56	4.68	1.12828	47.38	77	181	18.1	870	42.54	101	149.5	17.4942	910.52	20.5599	3
0	4.98904	53	1	1	9.2	27.2	168	3.9	112	190	289	152	47.8	46.4	1.4	240	9.6	96	21	77	2640	3	9.63	6.8	135	5.5	9.72	9.8	3.8	37.24	0.78	1.52	4.56	1.67597	49.79	65	189	18.9	1775.1	34.39	169	148.7	20.9844	851.292	20.57	3
0	1.06027	64	1	0	9.9	30.2	117	3.6		163	107	92	58	56.12		240	14.71	147.1	34.3			3	10.5			6	7.08	7.4	7.8	57.72	0.77	1.77	5.31	2.0978		45	200	20	280		52.7	152.9	24.0051	928.2	20.5822	3
0	2.24658	53	1	1	7.3	22.2	264	3.4	103	233	91	127	53	50.4	2.6	240	4.6	46	17	61	2640	3	9.6	7.3	137	4	9.44	9.92	6.9	68.448	0.63	1	3	0.71989	38.38	34	273	27.3	150.3	12.45	318.4	152.5	21.6716	848.64	20.5878	3
0	2.20274	75	1	1	8.1	25.2	214	4	75	220	820	270	60.5	58.3	2.2	240	9.95	99.5	22.3	68.7	2640	3	11.32		136	4.47	9.08	9.08	6.7	60.836	0.78	1.5	4.5	1.40885	46.78	62	237	23.7	1267.4	26.16	148	160	22.7734	1000.69	20.5962	3
0	3.49589	49	1	0	10.1	32.1	211	3.7	112	165	59	89	56	53.8	2.2	240	7.41	74.1	21.7	62.8	2640	3	9.34	6.4	136	5.36	8.76	9	5.5	49.5	0.71	1.23	3.69	1.02429	42.72	34	259	25.9	103.3	13.13	185.85	155.7	22.1924	825.656	20.6025	3
1	3.36712	65	1	0	8.3	25.5	178	3.8	202	170	83	89	50.6	48.2	2.4	240	8.5	85	18	51	2640	3	10.6	8	139	6.2	9	9.16	5.3	48.548	0.79	1.55	4.65	1.23974	35.92	47	173	17.3	657	27.17	213	150	21.4222	937.04	20.6194	3
0	1.9863	69	1	1	11.3	34.2	156	4.1	162	118	76	74	61	59	2	240	8.8	88	19	70	2640	3	10.9	8.3	137	5.6		-0.08	2.9		0.78	1.53	4.59	1.27281	45.25	56	202	20.2	531.33	27.72	324	164	21.9363	963.56	20.6196	3
1	2.53425	53	1	0	8.1	25.6	231	4.2	155	171	179	107	58.8	56.8	2	240	7.2	72	21	67	2640	3	9.67	8.2	136	4.9	10.08	9.92	5.9	58.528	0.71	1.23	3.69	1.15989	44.21	53	177	17.7	311.3	29.94	912	155	23.642	854.828	20.6251	3
0	7.48767	64	1	1	8.9	28.7	243	3.8	150	116	231	226	67	64.3	2.7	210	5.2	52	17	46	2640	3	10.5	9.4	139	3.3		0.16	4.3		0.67	1.12	3.36	0.744462	31.72	29	188	18.8	194.85	15.43		162	24.5008	928.2	20.6342	3
0	4.47671	27	1	0	11.2	33.4	226	4	100	211	261		49.8	48.2	1.6	240	5.65	56.5	8.1	43.8	2640	3	7.8		137	5.9	9.04	9.04	4	36.16	0.86	1.94	5.82	0.926303	26.48	92	185	18.5	383	49.73	58.5	160.8	18.6412	689.52	20.6405	3
0	1.40548	48	1	0	6.7	20.8	107	3.6	88	138	44	108	44.4	42.7	1.7	240	7.6	76	11	39	2640	3	9.4	8.4	138	3.9	9.2	9.52	5.3	50.456	0.86	1.93	5.79	1.18681	26.54	86	136	13.6	1035.4	63.24	116	159	16.8902	830.96	20.6542	3
0	4.82192	55	1	0	9.2	27.3	120	3.6	110	161	82		50	47.9	2.1	240	5.53	55.3	14.3	51.3	2640	3	9.9		140	4	8.72	9.04	5.8	52.432	0.74	1.35	4.05	0.976129	32.97	50	236	23.6	191	21.19	542.7	162	18.2518	875.16	20.6784	3
0	4.24384	76	1	0	10	31.1	211	4.1	193	155	224	96	73.55	71.8	1.75	240	9.06	90.6	26.6	74	2640	3	11.5		136	5.3	9.28	9.2	8.7	80.04	0.71	1.23	3.69	1.21496	50.99	51	274	27.4	177	18.61	775	164	26.6954	1016.6	20.701	3
0	10.4767	33	1	0	9.4	29.6	1658	3.5	59	210	208		49.7	45.8	3.9	240	7.07	70.7	13.7		2640	3	8.3		139	4.7	9.84	10.24	6	61.44	0.81	1.64	4.92	1.07547		59	176	17.6	1464	33.52	25.7	159	18.1164	733.72	20.7023	3
0	1.96438	62	1	0	11.9	36	197	4.1	304	179	98	77	50.1	49.2	0.9	240	9.7	97	22	119	2640	3	10.5	7.2	137.2	6.52	9.7	9.62	5	48.1	0.77	1.48	4.44	1.37209	69.58	40	254	25.4	136	15.75	154	151	21.578	928.2	20.7254	3
0	3	59	1	1	9.4	29.1	262	4.1	147	233	306	95	61.7	58.5	3.2	240	8.52	85.2	19.7	71.8	2640	3	10.28	7.6	135	5.2	10.24	10.16	4.7	47.752	0.77	1.46	4.38	1.22057	46.31	47	245	24.5	1057.5	19.18	306.86	163	22.0181	908.752	20.732	3
1	6.57534	54	1	0	8.5	27	303	4		137	146	127	72	68.3	3.7	240	5.35	53.5	12.8		2640	3	9.9		128	3.82	10.96	10.96	5.2	56.992	0.76	1.43	4.29	0.824047		66	228	22.8	869.7	28.95	552.1	160	26.6797	875.16	20.732	3
0	2.70959	42	1	1	10.5	32.7	245	4	214	182	114	140	37.3	35.1	2.2	240	6.2	62	15	52	2640	3	9	8.5	141	3.8	9.5	9.5	2.7	25.65	0.76	1.42	4.26	0.926339	33.92	42	302	30.2	79.5	13.91	2133	150	15.6	795.6	20.7368	3
0	7.73699	69	1	0	8.8	28.4	136	4	94	269	203	92	46.1	44.64	1.46	240	8.96	89.6	13	67.7	2640	3	11.1	10.4	141	5	9.2	9.2	6.5	59.8	0.85	1.93	5.79	1.36913	41.26	21	174	17.4	709	12.07	198	153	19.0696	981.24	20.7468	3
0	5.66027	35	1	0	10.7	32	146	4.1	144	239	430	117	60.5	57.4	3.1	240	5.17	51.7	10.8	73.1	2640	3	8.5	7.9	136	2.8	9	8.92			0.79	1.57	4.71	0.995782	41.06	53	315	31.5	177	16.83	129	152	24.8442	751.4	20.747	3
0	5	66	1	1	8.1	27	145	3.5	233	156	252	195	71.6	68.8	2.8	240	10.4	104	32	104	2640	3	10.8	9.2	138	5	8.6	9	6.5	58.5	0.69	1.18	3.54	1.66785	68	43	244	24.4	454	17.62	239.7	161	26.5422	954.72	20.7481	3
0	3.33973	69	1	0	10.2	32.3	148	4.2	159	162	103	88	43.7	41.7	2	240	9.59	95.9	18.6	74.6	2640	3	11.1	8.8	138	5.8	9	8.84	5.2	45.968	0.81	1.64	4.92	1.39892	47.49	62	253	25.3	258	24.51	311	150	18.5333	981.24	20.77	3
0	3.9589	49	1	0	10.3	31.5	104	3.8	158	178	98	74	49	47.6	1.4	240	7.1	71	16	73	2640	3	9.6	8.4	142	4.7		0.16	4.9		0.77	1.49	4.47	1.0514	44.42	63	200	20	315.81	31.5	410	155	19.8127	848.64	20.7886	3
0	0.99726	58	1	0	9.1	28.2	230	3.1	135	185	95	109	49.7	46.7	3	240	12.6	126	25	110	2640	3	10.3	9.7	132	5.9	8.56	9.28	5.2	48.256	0.8	1.62	4.86	2.22264	68.17	50	264	26.4	525.4	18.94	721.65	153	19.9496	910.52	20.7951	3
0	9.16712	42	1	0	10.9	31.3	174	3.45	316	158	680	124	56.2	53.3	2.9	270	8.2	82	19	62	2880	3	9.1	8.9	135	4.4	8.6	9.04	2	18.08	0.77	1.46	4.38	1.42533	41.36	69	222	22.2	462.7	31.08	1214.6	152	23.0696	804.44	20.8132	3
0	6.98904	45	1	0	8.5	26.5	75	3.9	95	177	81	74	44.6	43.5	1.1	240	8.5	85	12	70	2640	3	9.4	8.7	139	4.1	8.8	8.88	3.4	30.192	0.86	1.96	5.88	1.31145	41.63	86	141	14.1	1197.6	60.99	58.5	153.7	18.4137	830.96	20.8318	3
0	5.49315	73	1	0	11.5	36.3	150	3.9	93	174	172	81	62.7	61	1.7	240	9.45	94.5	17.3	91	2640	3	11.5		139.3	4.6	8.92	9	7.4	66.6	0.82	1.7	5.1	1.39389	54.3	69	232	23.2	193	29.74	883	154	25.721	1016.6	20.8434	3
0	1.46301	67	1	1	9.1	27.7	200	4.1	233	128	80	75	99	96.6	2.4	240	9.6	96	33	90	2640	3	11	9.5	135	7.6	9.6	9.52	5.1	48.552	0.66	1.07	3.21	1.20963	61.75	28	216	21.6	214	12.96	798	158	38.6957	972.4	20.856	3
0	8.83014	43	1	0	9.8		272	4.4	199	308	1540		70.7	67.2	3.5	240	8.46	84.6	26.5		2640	3	9.2		135	4.5	6.78	6.46	5.6	36.176	0.69	1.16	3.48	1.28984			227	22.7	516	100	190	151.5	29.2782	813.28	20.8567	3
0	9.25205	65	1	0	9.7	29.6	292	4.6	280	206	130	86	62.7	60.7	2	240	9.52	95.2	20.1	79.4	2640	3	10.9	9.5	142	5.8	9.96	9.48	6.5	61.62	0.79	1.56	4.68	1.37088	50.41	37	229	22.9	213	16.16	773	153	25.9302	963.56	20.8572	3
0	4.98082	82	1	1	10.2	30.5	234	3.8	242	162	476	341	68	65.3	2.7	240	6.7	67	12	67	2640	3	12.2	9.6	129	4.2	9.9	10.06	5	50.3	0.82	1.72	5.16	1.35168	39.5	43	229	22.9	1517	18.78		157	26.4919	1078.48	20.8587	3
0	1.71233	83	1	0	11	32.2	211	3.9	108	177	143	106	58.8	57	1.8	240	10.6	106	40	84	2640	3	12.2	8.8	133	5.1	8.8	8.88	7	62.16	0.62	0.97	2.91	1.26338	62.92	27	187	18.7	159	14.44	597	154.7	23.8174	1078.48	20.8587	3
0	4.48767	61	1	1	9.5	28.2	189	4.1	53	211	355	262	61	58.2	2.8	240	7	70	13	59	2640	3	10.62	7.8	140	4.6	9.64	9.56	4.4	42.064	0.81	1.68	5.04	1.33358	36.46	62	198	19.8	671.4	31.31	175	157	23.6115	938.808	20.8649	3
0	3.39452	61	1	0	9.9	28.8	112	3.8	118	243	108	105	54	51.6	2.4	240	7.26	72.6	17.4		2640	3	10.6	8.4	140	5.3	9.52	9.68	4.8	46.464	0.76	1.43	4.29	1.26725		65	235	23.5	854	27.66	65.6	153	22.0428	937.04	20.869	3
0	10.4959	42	1	0	8.3	24.9	172	3.4	203	174	157		48	45	3	240	8.58	85.8	16.4	76.1	2640	3	9.2		137	5.4	10.64	11.12	5.5	61.16	0.81	1.65	4.95	1.27131	46.65		176	17.6	466	100	114	159	17.7999	813.28	20.8775	3
0	4.08767	62	1	1	9.6	29.1	243	3.7	45	162	43	235	59.9	57.6	2.3	240	7.2	72	17		2880	3	10.7	8.5	133	5.3	9	9.24	4.5	41.58	0.76	1.44	4.32	1.05313		39	213	21.3	320	18.31	362.1	152	24.9307	945.88	20.8877	3
0	4.20822	71	1	1	11.8	33.9	200	4.1	130	215	241	224	64.8	62.9	1.9	240	5.6	56	11	58	2640	3	11.4	9.1	135	2.9		-0.08	2.3		0.8	1.63	4.89	0.885448	34.42	129	208	20.8	1554.03	62.02		155	26.1811	1007.76	20.8894	3
0	6.48767	63	1	0	9.9	31.5	161	4.1	288	245	195	104	66.1	64.7	1.4	240	9.3	93	19	69	2640	3	10.8	9.8	141	3.6	8.4	8.32	4.1	34.112	0.8	1.59	4.77	1.35029	45	76	224	22.4	636.1	33.93	675	159	25.5923	954.72	20.8953	3
0	8.25479	67	1	0	10.9	33	121	4.3	175	116	144	76	63.4	62.1	1.3	240	8.35	83.5	17.7	72.9	2640	3	11.1	8.1	135	6.4	9.8	9.56	5.4	51.624	0.79	1.55	4.65	1.22083	45.74	84	279	27.9	565	30.11	84.9	156	25.5178	981.24	20.8972	3
0	2.75616	66	1	0	10.5	31.9	45	3	189	131	163	87	56	54	2	240	3.9	39	12		2880	3	11	9.2	136	5.1		0.8	4.9		0.69	1.18	3.54	0.730445		103	237	23.7	348	43.46	201	150	24	972.4	20.9072	3
0	7.73425	74	1	1	10.9	34.2	156	4.1	176	231	185	129	53.85	51.56	2.29	240	9.27	92.7	12.2	79.4	2640	3	11.7	10.2	140	4.9	11.08	11	5.4	59.4	0.87	2.03	6.09	1.42445	46.35	39	310	31	24.9	12.58	31.8	149	23.2242	1034.28	20.9161	3
0	9.99726	76	1	0	12.3	35.6	82	3.4	90	252	143		60.3	58	2.3	240	8.87	88.7	22.9	65.6	2640	3	11.8		140	5.4	6.57	7.05	5.2	36.66	0.74	1.35	4.05	1.23247	45.21		194	19.4	568	100	124	154	24.4561	1043.12	20.9301	3
0	7.73151	46	1	1	12.1	36.9	128	3.6	331	143	132	114	52.5	50.2	2.3	240	6.2	62	15		2640	3	9.6	8.9	141	4.9		0.32	2.4		0.73	1.31	3.93	1.05713	40.67	148	226	22.6	723.57	65.49	378	150	22.3111	848.64	20.983	3
0	3.74795	51	1	1	10	32.5	99	3.5	99	170	192	193	58.8	56.5	2.3	240	8.6	86	19	72	2640	3	10	7.7	132	4.6	8.8	9.2	6	55.2	0.78	1.51	4.53	1.24293	46.08	41	196	19.6	438.22	20.92	149	150	25.1111	884	20.9852	3
0	6.98904	51	1	0	8.7	27.3	230	3.4	61	210	196	212	64.7	62.3	2.4	240	6.3	63	16	55	2640	3	10	9	137	4.2	8	8.48	7.8	66.144	0.75	1.37	4.11	0.928331	35.83	46	147	14.7	492.1	31.29	232	166	22.6085	884	20.9964	3
0	3.74521	52	1	1	9.5	27.4	144	4.3	191	186	402	497	55.1	51.2	3.9	240	5.9	59	12	59	2640	3	10.1	8.3	132	6.2	9.9	9.66	4.2	40.572	0.8	1.59	4.77	0.918054	35.5	82	226	22.6	504	36.28	151	157	20.7716	892.84	20.9984	3
1	5.37808	66	1	0		30.6	157	3.55	42	230	174	133	60	56.8	3.2	240	9.8	98	25	86	2880	3	11.2	7	131	4.4	9.8	10.16	4.8	48.768	0.74	1.37	4.11	1.61327	55.96	128	216	21.6	775.1	59.26	146.2	156	23.3399	990.08	21.0511	3
0	6.73973	63	1	0	9.5	28.4	127	3.9	104	140	99	163	48.5	46.3	2.2	240	7.1	71	15	57	2640	3	11	8.1	137	4.6	9.2	9.28	5	46.4	0.79	1.55	4.65	1.06322	36.58	84	241	24.1	460.5	34.85	212	152	20.0398	972.4	21.0576	3
0	8.40822	59	1	1	9.4	28.1	161	3.7	64	237	236	294	63.8	62	1.8	240	8.5	85	22.7		2640	3	10.7	9.7	136	6.4	10.2	10.44	5.2	54.288	0.73	1.32	3.96	1.39281		85	267	26.7	511	31.84	27.2	152	26.8352	945.88	21.0773	3
0	4.74247	69	1	0	10.3	36	190	3.5	267	186	164	167	47	46	1	240	8.4	84	17	84	2640	3	11.5	9	137	4.4	9.7	10.1	3.7	37.37	0.8	1.6	4.8	1.23799	50.5	35	181	18.1	184	19.34	49.3	160	17.9688	1016.6	21.0914	3
0	1.48493	32	1	0	10.7	31.7	176	4.2	217	182	84	96	54.6	52	2.6	240	5.4	54	14		2640	3	8.7	6.1	139	4	10.2	10.04	4.1	41.164	0.74	1.35	4.05	0.816044		92	214	21.4	395.63	42.99	104.1	153	22.2137	769.08	21.1037	3
0	2.91781	24	1	0	9.5	27.3	139	3.8	102	194	116	114	47.7	45.5	2.2	240	9.41	94.1	25.2	90.5	2640	3	8.1	8.8	133	4	8.36	8.52	2.1	17.892	0.73	1.32	3.96	1.28739	58	50	205	20.5	114	24.39	134	160	17.7734	716.04	21.1088	3
0	2.6411	56	1	0	9.3	29	192	4.4	101	201	209	152	47.1	45.5	1.6	240	6.9	69	10	78	2640	3	10.6	10.4	138	4.9	9.2	8.88	6.5	57.72	0.86	1.93	5.79	1.09298	43.63	85	259	25.9	410.9	32.82	286	153	19.437	937.04	21.129	3
0	7.23562	56	1	0	7.9	24.6	174	3.7	218	152	158	125	60.6	57.7	2.9	240	8.25	82.5	17.1	71	2640	3	10.58	6.6	130	6.25	6.16	6.4	4.5	28.8	0.79	1.57	4.71	1.21257	44.53	61	178	17.8	658.8	34.27	678	156	23.7097	935.272	21.1418	3
1	2.87397	63	1	0	12.5	36.6	132	3.63	80	152	51	81	51.2	48.6	2.6	240	5.9	59	17	55	2880	3	11.1	7.2	141	5	10.9	11.196	7	78.372	0.71	1.24	3.72	0.985047	36.15	52	210	21	2548	24.76	688.92	148	22.1877	981.24	21.162	3
0	7.48493	39	1	0	10.5	31.3	224	4.5	195	192	126	84	57.7	53.8	3.9	240	7.24	72.4	19.7	65.6	2640	3	9.3		136	5.8	10.48	10.08	6.7	67.536	0.73	1.3	3.9	1.02402	42.93	22	128	12.8	130	17.19	19.9	161	20.7554	822.12	21.1651	3
0	3.73973	64	1	1	10.5	31.3	235	4.2	349	161	88	117	73.85	69.05	4.8	240	10.2	102	28	102	2640	3	11.2	8.9	131	7.2	9.3	9.14	8.6	78.604	0.73	1.29	3.87	1.37023	65	78	218	21.8	450	35.78	390.8	158	27.6598	990.08	21.1775	3
0	2	42	1	0	8.9	26.4	227	3.5	118	159	117	84	73.7	71.6	2.1	240	8.4	84	16	82	2640	3	9.6	6.4	137	4.6	9.36	9.76	6.6	64.416	0.81	1.66	4.98	1.25012	49.08	76	239	23.9	775.7	31.8	354.38	161	27.6224	848.64	21.195	3
0	2.47671	51	1	0	11.2	34.6	144	4.4	125	174	38	88	46	45	1	240	6.21	62.1	9.8		2640	3	10.3		139		8.96	8.64	4.8	41.472	0.84	1.85	5.55	1.25923		36	262	26.2	162	13.74	441	153	19.2234	910.52	21.1967	3
1	1.10411	48	1	0	7.4	23.8	89	4.15	59	157	88	111	44.6	42.3	2.3	240	8.3	83	11.5	65.7	2640	3	10.09	7.71	143	4.99	10.72	10.6	3.56	37.736	0.86	1.98	5.94	1.28704	39.32	54	225	22.5	487.6	24	367.3	152	18.3085	891.956	21.1992	3
1	4.10959	44	1	0	6.6	22.5	175	3.1	85	164	110		62.2	58.4	3.8	240	6.3	63	22		2640	3	9.7	6	139	5.1	9.7	10.42	4.4	45.848	0.65	1.05	3.15	0.845373		74	296	29.6		25		150	25.9556	857.48	21.2033	3
0	7.48767	50	1	0	8.6	27.2	175	3.9	217	199	215	126	61.6	58	3.6	240	6.6	66	18	50	2640	3	10.2	8	141	4.5		0.08	4.9		0.73	1.3	3.9	0.948346	34.67	47	193	19.3	614.53	24.35		150	25.7778	901.68	21.2211	3
0	6.23014	57	1	1	9.5	29.8	235	4.1	258	145	197	71	67.8	63.6	4.2	240	9.9	99	24	88	2640	3	10.79	8.5	134	4.2	10.48	10.4	4.6	47.84	0.76	1.42	4.26	1.75797	56.46	67	207	20.7	718.5	32.37	226	151.4	27.7463	953.836	21.2609	3
0	7.40822	64	1	0	10.1	32.6	361	3.6		170	158	140	67	64.4	2.6	240	7.62	76.2	18.5	57.2	2640	3	11.33	8.27	132	5.25		0.32	7.28		0.76	1.42	4.26	1.10002	38.64	93	191	19.1	1440	48.69	550	154	27.1547	1001.57	21.2705	3
1	4.12329	64	1	1	9.9	29.2	249	3.76	58	291	758	243	98	93.9	4.1	240	11.2	112	38	104	2880	3	11.3	10.8	139	5.1	10.2	10.392	9.7	100.802	0.66	1.08	3.24	1.58416	71.31	74	280	28	335.2	26.43	363.5	160	36.6797	998.92	21.2739	3
0	7.34521	53	1	0	9.7	28.9	243	4	144	247	231		58.3	56.6	1.7	240	8.77	87.7	22.6	77.2	2640	3	10.5		137	5.9	9.2	9.2	5.8	53.36	0.74	1.36	4.08	1.45551	50.34	43	269	26.9	154	15.99	309	146.8	26.2642	928.2	21.275	3
0	7.48767	62	1	0	12.6	39.8	199	4.5	107	260	218	116	43.6	42.2	1.4	210	8	80	19	38	2670	3	11.2	8.2	141	6		-0.4	8		0.76	1.44	4.32	1.15148	30.03	94	198	19.8	1076.12	47.47		150	18.7556	990.08	21.2855	3
0	2.73973	67	1	0	9	28.5	143	4.3	93	159	102	72	60.55	59.25	1.3	240	8.38	83.8	21.9	101	5520	2	11.6		135	5.1	9.2	8.96	5.6	50.176	0.74	1.34	2.68	1.47125	61.09	106	311	31.1	22.4	34.08	203	154	24.9831	1025.44	21.3118	3
1	8.05479	64	1	0	11.8	35.4	190	3.11	51	198	297	88	57	55.5	1.5	240	10.7	107	28	93	2880	3	11.4	10.5	135	5.1	10	10.712	3.3	35.3496	0.74	1.34	4.02	1.72441	61.04	145	231	23.1	344	62.77	109.4	156	22.8057	1007.76	21.3326	3
0	3.74247	54	1	0	7.2	22.2	63	4.3	81	203	54	97	48.6	45.9	2.7	240	9.4	94	14.6	78.2	2640	3	10.76	6.7	137	4.93	10.16	9.92	4.8	47.616	0.84	1.86	5.58	1.82465	47.06	45	213	21.3	1273.5	21.13	625	158	18.3865	951.184	21.3819	3
0	1.28219	36	1	0	8.1	25.7	117	3.6	52	134	191	142	53.4	49.5	3.9	240	8.9	89	24.2	62	2640	3	9.35		136	4.99	9.44	9.76	4.7	45.872	0.73	1.3	3.9	1.22029	44.23	90	222	22.2	243.6	40.54	228	160	19.3359	826.54	21.3849	3
0	2.99726	62	1	1	7.2	22.7	276	3.9	130	238	172	166	60.85	59.08	1.77	240	7.8	78	24.6		2640	3	11.3		139		9.36	9.44	6.8	64.192	0.68	1.15	3.45	1.04319		26	249	24.9	234	10.44	725	147	27.3405	998.92	21.3883	3
0	3.74521	56	1	0	10.1	31.9	182	3.6	148	177	148	147	57.4	53.4	4	240	8.9	89	17	89	2640	3	10.9	7.9	140	5.2	8.6	8.92	4.6	41.032	0.81	1.66	4.98	1.31453	53	26	150	15	90	17.33	175	156	21.9428	963.56	21.3892	3
0	2.30959	52	1	1	7.9	24	204	3.8	54	191	173	146	55.3	53	2.3	240	6.9	69	15	64	2640	3	10.6	7.4	139	4.1	8.8	8.96	6	53.76	0.78	1.53	4.59	1.03427	39.71	62	202	20.2	858.8	30.69	168	160	20.7031	937.04	21.401	3
0	6.73973	73	1	1	9.9	31.1	210	3.7	135	155	234	164	79.8	76	3.8	240	6.7	67	15	65	2640	3	12.2	7.6	137	4.1	9.6	9.84	4.3	42.312	0.78	1.5	4.5	1.00355	40.08	67	258	25.8	537	25.97	639	151	33.3319	1078.48	21.4163	3
0	3.21096	52	1	0	10.1	31.3	136	4.1	300	172	82	77	57.9	56.4	1.5	240	8.5	85	26	61	2640	3	10.6	10.6	134	5	9.7	9.62	7.1	68.302	0.69	1.18	3.54	1.13275	44.5	37	242	24.2	633.37	15.29	92	172	19.0644	937.04	21.429	3
0	4.24384	61	1	1	11.2	33	278	3.5	138	174	96	159	61	59	2	240	9.4	94	29	94	2640	3	11.3	9.1	135	5.4	9.5	9.9	5.2	51.48	0.69	1.18	3.54	1.2349	61.5	47	220	22	272	21.36	185	151	25.8761	998.92	21.4459	3
0	7.48767	58	1	0	10.2	32.1	196	3.9	110	186	112	138	54.5	50.9	3.6	240	5.9	59	14	62	2640	3	11.1	6	142	3.9		0.08	3.3		0.76	1.44	4.32	0.893315	37.88	59	229	22.9	640.48	25.76		155	21.1863	981.24	21.446	3
0	7.48493	44	1	0	9.8	30.3	197	4.1	285	139	133		44.7	42.1	2.6	240	8.42	84.2	13.3	63.3	2640	3	10.1		140	5.2	10.16	10.08	3.8	38.304	0.84	1.85	5.55	1.28535	39.17	28	171	17.1	417	16.37	560	154	17.7517	892.84	21.4576	3
0	7.23836	45	1	0	10	31.3	182	3.9	84	151	118	83	57.7	53.6	4.1	240	9.1	91	20.7	62.3	2640	3	10.23		138	4.8	9.44	9.52	5.5	52.36	0.77	1.48	4.44	1.29761	42.7	89	428.6	42.86	428.6	20.77	87.5	163	20.1739	904.332	21.5306	3
0	7.23836	67	1	0	9.3	31.3	128	4	217	204	98	78	61.3	58.6	2.7	240	10.2	102	24	88	2640	3	11.9	8.8	138	5.7		0	3.6		0.76	1.45	4.35	1.42505	56.58	46	247	24.7	296.52	18.62	472	153	25.0331	1051.96	21.5416	3
0	6.2137	54	1	1	7.8	25.8	244	3.3	336	170	303	138	86.2	82.4	3.8	240	14.3	143	42		2640	3	10.9	13	133	5		0.56	6.1		0.71	1.23	3.69	2.13801		34	289	28.9	142	11.76	438.02	145.5	38.9225	963.56	21.5436	3
0	7.48767	66	1	0	11.4	33.9	185	4.2	157	146	64	97	45.7	43.1	2.6	240	6.4	64	14	53	2640	3	11.9	8.2	141	4.5		-0.16	4.3		0.78	1.52	4.56	0.969734	33.96	159	180	18	3266.94	88.33		160	16.8359	1051.96	21.596	3
0	4.74521	67	1	0	10.9	36	115	3.8	226	146	274	96	47	45	2	240	8.2	82	15	82	2640	3	12	7.6	140	3.9	9.7	9.86	5	49.3	0.82	1.7	5.1	1.23174	48.5	71	171	17.1	104	41.52	135	155	18.7305	1060.8	21.6012	3
0	5.73973	62	1	0	8.8	27.9	311	4.3	127	139	195	93	49.5	46.8	2.7	240	8.5	85	20	66	2640	3	11.6	8.5	142	5.9	9.3	9.06	5.5	49.83	0.76	1.45	4.35	1.21554	43.79	38	224	22.4	311	16.96	47.5	148	21.366	1025.44	21.603	3
1	7.10959	67	1	0	9.9	29.1	130	3.22	42	173	203	97	49.2	48	1.2	240	6.5	65	14	59	2880	3	12	8	143	4.3	11.6	12.224	5.1	62.3424	0.78	1.54	4.62	1.19697	36.73	94	191	19.1	1261.3	49.21	83.7	152	20.7756	1060.8	21.614	3
0	3.33973	54	1	0		32	193	3.9	122	300	196	82	51	50.1	0	240	6.6	66	17.2	59.4	2880	3	11	8	140	3.9	10.4	10.48	5.5	57.64	0.74	1.34	4.02	1.12803	38.55	68	262	26.2	232	25.95	251	156	20.5868	972.4	21.6144	3
0	1.15616	57	1	1	9.7		359	4.1	73	143	216	121	52	50.3		240	9.08	90.8	18			3	11.3			5	9.4	9.32	6.2	57.784	0.8	1.89	5.67	1.37925		45	226	22.6	240		263.1	155	20.9365	998.92	21.6291	3
0	7.23562	37	1	0	9.3	28.2	159	4	361	208	112	117	56	54	2	240	8.16	81.6	16.3	81.5	2640	3	9.79	9.73	137	3.81	7.8	7.8	4.4	34.32	0.8	1.61	4.83	1.20945	48.9	60	231	23.1	256.6	25.97	763	157.4	21.7964	865.436	21.6501	3
0	7.48767	41	1	0	10.5	31.8	155	3.9	95	193	48		56	54	2	240	11.11	111.1	22.1	103.4	2640	3	10.1		138	5.3	8.48	8.56	6.3	53.928	0.8	1.61	4.83	1.58595	63.07	55	216	21.6	695	25.46	205	171	18.4672	892.84	21.6568	3
0	7.72877	34	1	1	13.1	41.2	227	4.2	153	253	139	231	112.7	107.4	5.3	270	6.4	64	17		2490	3	9.6	11.5	128	5.5		-0.16	6.9		0.71	1.25	3.75	1.05887	39.73	72	276	27.6	149.38	26.09	249	158	43.022	848.64	21.7078	3
0	6.23014	47	1	0	10.7	34.1	110	4.2	216	217	36	98	55.3	53	2.3	240	5.1	51	11	46	2640	3	10.64	8.7	134	5	9.96	9.8	4	39.2	0.78	1.53	4.59	1.01981	28.71	67	200	20	594.2	33.5	110	158	21.2306	940.576	21.7328	3
0	1.47945	65	1	0	9.8	30.9	196	3.9	207	198	205	87	75	71.5	3.5	240	10.91	109.1	30	84.8	2640	3	12		141	5.3	8.84	8.92	6.5	57.98	0.73	1.29	3.87	1.71744	58.41	54	235	23.5	301	22.98	697	158	28.6412	1060.8	21.754	3
0	7.23836	56	1	0	9.9	31.2	181	4.2	102	161	242	117	53.2	51.5	1.7	240	7.35	73.5	13.3	61		3	11.38		142	4.2	9.36	9.2	7.7	70.84	0.82	1.71	5.13	1.12307		58	241	24.1	376.3	24.07	797	156	21.1621	1005.99	21.7671	3
0	7.99452	48	1	0	8.7	27.2	337	3.2	35	137	109	56	63.6	61	2.6	240	11.4	114	26		4320	3	10.8	8.9	139	7.2	9.4	10.04	6.1	61.244	0.77	1.48	4.44	2.0397		26	253	25.3	153.7	10.28	173.3	167	21.8724	954.72	21.8041	3
0	3.41644	65	1	0	10.3		103	3.7	120	202	54		60.5	56.8	3.7	240	11.91	119.1	30.4		2640	3	12.1		141	5.7	6.51	6.75	4.5	30.375	0.74	1.37	4.11	1.92445			176	17.6	540	100	32.2	157	23.0435	1069.64	21.8272	3
0	4.74521	72	1	1	8.3	24.7	256	3.7	275	204	959	407	58	56	2	240	12.6	126	46	126	2640	3	12.6	7	128	6.2	10.4	10.64	4	42.56	0.63	1.01	3.03	1.49704	86	76	263	26.3	323	28.9	62.8	154.5	23.4602	1113.84	21.8338	3
1	7.4	47	1	1	9.2	27.5	198	4	166	164	65	35	50.6	48.4	2.2		12.43	124.3	53.9	118.5	2640	3	10.7	10.3	140	7.2	9.6	9.6	6.4	61.44	0.57	0.84	2.52	1.48597		61	289	28.9	60	21.11	703	142	24.0032	945.88	21.8357	3
0	5.73973	46	1	0	11.2	34.5	229	4.3	121	188	142	77	51.2	50.7	0.5	240	7.29	72.9	17.2	67.8	2640	3	10.7		138	4.9	9.16	8.92	4.8	42.816	0.76	1.44	4.32	1.06419	42.71	42	238	23.8	143	17.65	118	158	20.3092	945.88	21.8477	3
0	1.91507	52	1	0	9	38	213	3.8	263	184	169	116	62.1	59	3.1	240	9	90	22	90	2640	3	11.2	8.6	140	5.4	8.1	8.26	5.9	48.734	0.76	1.41	4.23	1.26596	56	43	172	17.2	214	25	230	155	24.5578	990.08	21.8879	3
0	6.23014	50	1	0	9.4	29	130	4.2	81	184	57	85	53	51.3	1.7	240	9.4	94	23	102	2640	3	11.06	6.5	131	4.9	9.2	9.04	6.2	56.048	0.76	1.41	4.23	1.67188	62.17	85	184	18.4	595.2	46.2	393	165	18.843	977.704	21.8965	3
0	10.7397	38	1	1	10.9	33	214	3.8	115	163	175	105	46	45	1	240	4.63	46.3	7.8	50	2640	3	10.2	5.6	139	4.5	10.68	10.84	4.4	47.696	0.83	1.78	5.34	0.964471	28.75	75	287	28.7	709	26.13	9.8	149	20.2694	901.68	21.9027	3
1	2.63014	68	1	1	13.3	38.7	149	3.4	62	157	304	284	48.3	46.2	2.1	240	10.4	104	35		2880	3	12.4	9.2	136	4	9.9	10.38	6	62.28	0.66	1.09	3.27	1.49119		81	182	18.2	81	44.51	71.5	152	19.9965	1096.16	21.9082	3
1	2.79726	69	1	1	11.9	35.9	261	4.2	118	171	85	102	71	68.3	2.7	240	6.5	65	22	86	2640	3	12.5		138	5.5		-0.16	10.3		0.66	1.08	3.24	0.989879	53.13	53	228	22.8	209.37	23.25	119.1	150	30.3556	1105	21.9286	3
1	4.07945	72	1	0	11.4	34.8	215	4.1	158	187	182	103	62.4	60.7	1.7		8.6	86	21			3	12.8	9.5	140	4.1		-0.08	5.7		0.76	1.41	4.23	1.45899		66	229	22.9	389.07	28.82	134	155	25.2653	1131.52	21.9609	3
0	7.23836	54	1	0	10	30.2	105	3.8	435	191	185	75	49	46.4	2.6	240	10.1	101	20	91	2640	3	11.5	10	137	6		0.16	4.7		0.8	1.62	4.86	1.45952	55.92	92	212	21.2	1190.92	43.4	310	160	18.125	1016.6	21.9898	3
0	4.91781	61	1	0	9.9	31.3	112	3.6	220	180	55	143	60.2	56.7	3.5	240	7.6	76	20	76	2640	3	12	8	139	4.3	10.4	10.72	6.2	66.464	0.74	1.34	4.02	1.07743	48	58	278	27.8	128	20.86	640	165	20.8264	1060.8	21.99	3
0	9.16712	38	1	0	10.4	31	193	3.52	37	175	279	117	77	74	3	240	7.6	76	27	80	1440	3	10.3	7.7	138	5	10.3	10.684	4.1	43.8044	0.64	1.03	3.09	1.09853	53.21	72	235	23.5	378.7	30.64	217.6	153	31.6118	910.52	22.0423	3
0	3.99452	73	1	0	12.5	38	207	3.5	234	142	56	92	60	58	2	240	8.4	84	17	84	2640	3	13	9.4	139	5.3	8.4	8.8	7.4	65.12	0.8	1.6	4.8	1.23799	50.5	46	146	14.6	172	31.51		158	23.2335	1149.2	22.0448	3
0	4.45753	62	1	1	11.3	33.9	191	4	446	184	306	366	54.2	52.6	1.6	240	11.21	112.1	30.6		2640	3	12.2	11.5	136	5	12.1	12.1	5	60.5	0.73	1.3	3.9	1.49341		30	200	20	745	15	634	153	22.47	1078.48	22.0923	3
1	5.78082	59	1	0	12	36.3	194	3.6	330	281	71	73	53.9	51	2.9	240	8.6	86	50		2640	3	11.9	10.2	139	5		0.32	11.9		0.42	0.54	1.62	0.789687		51	251	25.1	1226	20.32		150	22.6667	1051.96	22.0944	3
0	0.99726	36	1	0	9.3	30.1	164	3	182	139	117	97	56.7	54.9	1.8	240	8.5	85	14	60	2640	3	10.3	7.5	138	4.3	10.52	11.32	5.3	59.996	0.84	1.8	5.4	1.6393	38.04	67	189	18.9	878.4	35.45	681.29	162	20.9191	910.52	22.1007	3
0	1.06301	26	1	0	8.3	24.9	83	4.2	77	266	106	101	56.3	54.7	1.6	240	11.3	113	29.7	105.5	5520	2	9.5		134	5.3	9.48	9.32	5	46.6	0.74	1.34	2.68	1.81169	67.76	62	232	23.2	1328	26.72	100	160	21.3672	839.8	22.101	3
0	8.25753	51	1	0	11.5	33	106	4.05	67	200	51	80	47.7	46	1.7	240	7.8	78	32	77	2880	3	11.4	7.1	140	5.6	9.9	9.86	4.3	42.398	0.59	0.89	2.67	1.03023	54.54	69	197	19.7	823	35.03	54	150	20.4444	1007.76	22.1486	3
0	9.16712	47	1	0	10.4	33.1	201	3.61	36	254	159	107	51.9	48.5	3.4	4	6.3	63	27	70	2880	3	11.1	7.7	140	5.4	11.5	11.812	6.6	77.9592	0.57	0.85	2.55	0.841754	48.5	31	224	22.4	343	13.84	281	160	18.9453	981.24	22.1532	3
0	9.16712	38	1	0	9.8	30.7	163	3.53	28	187	76	56	44.5	42.4	2.1	240	7	70	15	66	2880	3	10.5	6.8	138	6.3	11.6	11.976	4.5	53.892	0.79	1.54	4.62	1.27612	40.65	96	167	16.7	1821	57.49	166.9	146	19.8912	928.2	22.1606	3
0	9.49863	56	1	0	9.2	27.9	151	3.8	69	234	180	83	46.2	43	3.2	240	9.67	96.7	16.3	71.4	2640	3	11.9		140	6.1	9.12	9.28	5.3	49.184	0.83	1.78	5.34	1.43852	44.9		274	27.4	300	100	60.1	149	19.3685	1051.96	22.1752	3
0	9.16712	40	1	0	10.8	31.9	170	3.6	44	193	61	78	44.6	42.7	1.9	240	6.6	66	14	68	2880	3	10.7	5.7	141	5.3	9.3	9.62	5.8	55.796	0.79	1.55	4.65	1.2168	40.92	61	209	20.9	576.8	29.19	259.8	156	17.546	945.88	22.1989	3
0	2.24658	67	1	1	9.4	29.8	295	3.4	97	201	146	104	70.4	67.2	3.2	240	13.1	131	44	91	2640	3	12.7	9.8	138	6.1	8.2	8.68	9.8	85.064	0.66	1.09	3.27	1.83471	69.17	48	267	26.7	91.5	17.98	420.33	153	28.7069	1122.68	22.2069	3
0	9.16712	52	1	0	9.6	29.7	168	3.19	51	153	168	97	59.2	57.9	1.3	240	5.7	57	15	58	2880	3	11.6	7.2	136	5.3	9.5	10.148	4.2	42.6216	0.74	1.34	4.02	0.997118	36.46	50	192	19.2	754.8	26.04	104.1	154	24.4139	1025.44	22.2118	3
0	1.95616	62	1	0	13.1	39	93	3.9	79	97	167	93	64.9	63	1.9	240	9.9	99	25	84	2640	3	12.4	9.7	140	5.7	8.9	8.98	6.4	57.472	0.75	1.38	4.14	1.6346	55.13	37	174	17.4	123.02	21.26	443	167	22.5896	1096.16	22.245	3
0	10.2384	52	1	0	10.8	36	143	4	144	188	90	101	58.3	56.65	1.65	240	9.25	92.5	22.5	143	2640	3	11.7	7.6	143	5.5	8.24	8.24	10.8	88.992	0.76	1.41	4.23	1.64789	80.65	88	233	23.3	91.5	37.77	226	155.5	23.4282	1034.28	22.2857	3
0	9.16712	59	1	0	8.8	27	118	3.35	35	232	161	139	58.1	56.7	1.4	240	7.8	78	26	72	2880	3	12.2	7.5	143	5.8	10.6	11.12	4.1	45.592	0.67	1.1	3.3	1.16649	49.23	54	203	20.3	268.2	26.6	36.7	158	22.7127	1078.48	22.2883	3
0	7.18904	45	1	0	10.5	29.7	141	3.66	35	186	97	74	46.9	43.7	3.2	240	9.4	94	19	89	2880	3	11.2	7.5	135	6	10.6	10.872	5.4	58.7088	0.8	1.6	4.8	1.68981	54.19	66	197	19.7	531.6	33.5	191.9	148	19.9507	990.08	22.2927	3
0	5.49041	54	1	0	9.2	30.2	259	3.9	135	209	57	78	54.2	51.5	2.7	240	10.21	102.1	16.7	79.8	2640	3	11.9		136.2	5	9.12	9.2	5.2	47.84	0.84	1.81	5.43	1.51538	49.18	53	216	21.6	601	24.54	294	159.5	20.2435	1051.96	22.2928	3
0	1.49589	55	1	0	9.7	31.2	167	3.1	88	132	62	90	52.5	51.2	1.3	240	10.6	106	15	75	2640	3	12	9.1	138	5.2	9.92	10.64	3.3	35.112	0.86	1.96	5.88	2.0896	46.29	49	225	22.5	313.6	21.78	86.81	163.5	19.1529	1060.8	22.3004	3
0	3.49315	46	1	0	11.2	34.6	156	3.9	146	187	313	138	50.2	48.4	1.8	240	8	80	15		2640	3	11.3	7.4	139	4.2	10.1	10.18	6.5	66.17	0.81	1.67	5.01	1.49556		58	218	21.8	398	26.61		153	20.6758	998.92	22.3067	3
0	7.23836	63	1	0	10.4	32.4	146	4.1	218	152	158	119	75.8	72.6	3.2	240	9.08	90.8	13.4	71.4	2640	3	12.62		143	5.13	9.28	9.2	7.9	72.68	0.85	1.91	5.73	1.38227	43.21	61	178	17.8	314.4	34.27	678	167	26.0318	1115.61	22.3177	3
0	4.49589	51	1	0	9.2	29.3	130	3.9	169	225	64	89	61	57.7	3.3	240	8.64	86.4	19.4	57	2640	3	11.7	7.9	141	7.7	9.1	9.18	6.3	57.834	0.78	1.49	4.47	1.24301	39.42	27	221	22.1	176	12.22	380	160	22.5391	1034.28	22.3393	3
0	1.05753	33	1	0	8.5	27.1	157	3.8	160	191	172	72	81.2	79.4	1.8	240	6.43	64.3	22.2	53.6	2640	3	10.3		137	4.5	8.28	8.44	8.7	73.428	0.65	1.06	3.18	0.862531	38.35	41	217	21.7	415	18.89	576	168	28.1321	910.52	22.3399	3
0	5.38082	52	1	0	12	34.4	115	3.88	54	170	69	87	48.9	48	0.9	240	6.6	66	15	63	1440	3	11.8	5.3	142	4.7	9.7	9.796	5.4	52.8984	0.77	1.48	4.44	1.18833	39.21	96	215	21.5	380.1	44.65	81.6	158	19.2277	1043.12	22.3597	3
0	8.33425	53	1	0	9.9	30.5	262	4.1	137	226	260	81	70.7	68.6		240	6.39	63.9	18.1	64.9	2880	3	11.9	7.8	137	5.2	10	9.92	7.6	75.392	0.72	1.26	3.78	0.913928	41.46	102	282	28.2	276	36.17	176	151.5	29.8881	1051.96	22.3968	3
0	9.73973	33	1	0	10	34	321	4.5	232	181	154	93	51.4	47.81	3.59	240	5.5	55	9.6		2640	3	10.5	10.2	133	3.4	10.68	10.28	8	82.24	0.83	1.75	5.25	1.14721		42	242	24.2	1069	17.36	472	169	16.7396	928.2	22.4438	3
0	4.49589	53	1	0	8.8	28	175	4.3	80	207	77	81	65	62.7	2.3	240	7.7	77	18.6	94.8	2640	3	12	5.7	133	7.2	8.8	8.56	6.6	56.496	0.76	1.42	4.26	1.10981	55.96	41	234	23.4	500	17.52	230	158	25.1162	1060.8	22.4636	3
0	8.2274	39	1	0	10.6	34	237	4.1	119	192	140	83	59.7	56.9	2.8	240	8.1	81	19	67	2640	3	11.1		134	5.2		-0.08	4.3		0.77	1.45	4.35	1.40484	43.58	48	241	24.1	32.64	19.92	459.5	154	23.9922	981.24	22.5852	3
0	1.53699	51	1	0	9.3	28.4	136	4.1	84	141	131	83	62.3	59.5	2.8	240	9.83	98.3	22.7	75	2640	3	12.02	8.44	136	4.4	9.36	9.28	5.3	49.184	0.77	1.47	4.41	1.38534	49.82	56	185	18.5	1155.9	30.27		155	24.7659	1062.57	22.5955	3
0	7.23836	53	1	0	10	30.9	155	4.2		180	208	126	51.4	48.5	2.9	240	6.35	63.5	11	59.6	2640	3	12.23		136	4.38	10.68	10.52	4.8	50.496	0.83	1.75	5.25	0.998484	35.46	87	195	19.5	417.6	44.62	3.62	158	19.428	1081.13	22.6202	3
0	12.2411	45	1	0	11.1	31.8	193	4.4	143	272	95	81		52.6	0	240	6.35	63.5	16.9	78.3	2880	3	11.6	5.7	136	5.1	9.8	9.48	5.6	53.088	0.73	1.32	3.96	0.923378	47.03	85	220	22	224	38.64	140	161.5	20.167	1025.44	22.6334	3
0	4.99726	52	1	0	9.2	29.7	118	3.9	193	162	76	141	59.8	57.2	2.6	240	7.4	74	18	74	2640	3	12.2	7.6	139	5.6	10.4	10.48	5.6	58.688	0.76	1.41	4.23	1.07077	46	57	178	17.8	470	32.02	635.2	172	19.3348	1078.48	22.6835	3
0	5.98904	55	1	0	9.1	28.8	226	4	114	244	124	90	56.84	53.8	3.04	240	11.55	115.5	23.5	118.1	2640	3	12.5		136.9	5.1	9.56	9.56	4.5	43.02	0.8	1.59	4.77	1.63633	70.69	38	241	24.1	111	15.77	215	159.5	21.1476	1105	22.7278	3
0	1.96438	25	1	0	6.5	19.6	90	3.8	79	132	27	84	48.9	48.5	0.4	240	6.1	61	14	66	2640	3	10.3	8.1	140.5	4.69	9.4	9.56	3.1	29.636	0.77	1.47	4.41	0.923416	39.79	35	200	20	103	17.5	41.3	162.6	18.3443	910.52	22.7871	3
0	4.49315	34	1	0	7.8	24.5	426	4.7	100	210	132		48.7	47.1	1.6	240	8.42	84.2	21	68	2640	3	11		133		9.24	8.68	6.3	54.684	0.75	1.39	4.17	1.18977	45.17	29	259	25.9	336	11.2	161	168	16.6879	972.4	22.8104	3
1	3.8137	49	1	1	8.3	25.9	274	3.8	70	140	681	263	97.7	94	3.7	240	9.7	97	29	76	2640	3	12.14	9.97	131	3.7	7.92	8.08	5.26	42.5008	0.7	1.21	3.63	1.49021	53.38	46	229	22.9	385.7	20.09	201	172	31.7739	1073.18	22.8318	3
0	4.16712	57	1	0	10.8	31.6	210	3.57	38	262	168	85	65.3	64.3	1	240	8.5	85	29	73	2880	3	13	7.7	135	4.8	9.5	9.844	6.6	64.9704	0.66	1.08	3.24	1.24277	51.46	52	262	26.2	49.3	19.85	76.9	163	24.2011	1149.2	23.0464	3
0	1.23562	29	1	0	7.6	23.7	240	4.3	178	135	65	67	50.4	49.2	1.2	240	8.7	87	28		2640	3	10.9	6.9	136	5.4	8.9	8.66	5.8	50.228	0.68	1.13	3.39	1.13641		38	315	31.5	23.1	12.06	651.7	162	18.7471	963.56	23.0516	3
0	2.47671	31	1	0	7.6	23.5	223	3.9	191	149	64	94	53.84	51	2.84	240	8.66	86.6	26.9		2640	3	11.1		136		7.92	8	8.9	71.2	0.69	1.17	3.51	1.32285		32	362	36.2	26.9	8.84	982	153	21.7865	981.24	23.0876	3
0	4.98904	50	1	0	7.6	23	207	4	400	276	99	129	47.3	45.2	2.1	240	9.23	92.3	26.1	64.9	2640	3	12.6	9.8	129	4.9	8.9	8.9	9.7	86.33	0.72	1.26	3.78	1.45937	46.64	19	225	22.5	13.3	8.44	1480	155	18.8137	1113.84	23.1338	3
0	7.48493	40	1	0	8.2	25.3	185	3.9	70	139	83	81	57.8	54.3	3.5	240	6	60	14	46	2330	3	11.9	9.9	138	4		0.08	5.3		0.77	1.46	4.38	0.909247	30.65	24	184	18.4	181.02	13.04		168	19.2389	1051.96	23.1608	3
0	4.44932	36	1	0	12.3	30.8	121	4	131	162	69		47.8	44.3	3.5	240	8.97	89.7	12.5	70.6	2640	3	11.7	8	133	5.9	8.8	8.8	4.3	37.84	0.86	1.97	5.91	1.79852	42.35	38	196	19.6	174	19.39	190	155	18.4391	1034.28	23.2009	3
0	2.49589	55	1	0	11.1	32.5	305	3.3	80	171	223	81	63	60.8	2.2	240	7.4	74	15	50	2640	3	13.1	7.4	134	5.3	9.44	10	10.2	102	0.8	1.6	4.8	1.36602	33.5	63	214	21.4	913.6	29.44	320.3	149.6	27.1669	1158.04	23.2044	3
0	7.48767	36	1	0	8.8	25.1	99	3.9	222	144	185	98	74.2	70.7	3.5	240	6.5	65	13	49	2640	3	11.7	12.7	140	3.1		0.08	5.2		0.8	1.61	4.83	0.997583	31.67	71	193	19.3	735.76	36.79		158	28.3208	1034.28	23.2297	3
0	7.48767	29	1	0	10.4	32.7	99	4.2	232	137	63	83	56.8	53.6	3.2	240	7.1	71	15	59	2640	3	11.2	8.9	137	4.7		-0.16	3.9		0.79	1.55	4.65	1.06322	37.5	56	201	20.1	283.13	27.86		158	21.4709	990.08	23.2567	3
0	1.50959	51	1	0	10.9	34.2	237	3.3	159	213	164	116	53.7	52.5	1.2	240	4.9	49	11		2880	3	12.9	7.5	139	5.1	11.7	12.26	4.2	51.492	0.78	1.49	4.47	0.928584		64	214	21.4	96	29.91	701	155	21.8522	1140.36	23.294	3
0	2.06575	51	1	1	9.9	32.7	256	3.9	239	180	60	93	48.7	46.7	2	240	7.7	77	17	66	2640	3	13	10.4	135	4.7		0.08	3.6		0.78	1.51	4.53	1.13044	41.96	47	200	20	267.97	23.5		158	18.7069	1149.2	23.372	3
0	1.06301	43	1	0	10.7	32.4	339	4.1	70	216	125	91	39.9	39.15			0		240			2	12.5	8.6	130	5.5	9.28	9.2	8.2	75.44	0.76	1.99	3.98	0.168		51	188	18.8	1697		805	158	15.6826	1105	23.4158	3
0	0.953425	45	1	0	8.1	25	214	3.6	101	149	72	86	55.4	54.9	0.5	240	6.3	63	16	42	2640	3	12.6	8.7	136	5.3	10.6	10.92	2.9	31.668	0.75	1.37	4.11	1.16005	29.88	46	259	25.9	72.57	17.76	6.12	156	22.5592	1113.84	23.425	3
0	7.23836	48	1	0	10.5	32.8	157	4.5	56	97	113	79	59	57.2	1.8	240	10.55	105.5	16.3	75	2640	3	12.88	7.8	139	4.69	9.9	9.5	5.1	48.45	0.85	1.87	5.61	1.57172	46.92	61	233	23.3	228.4	26.18	245	155	23.8085	1138.59	23.4277	3
0	6.36438	23	1	0	10.8	31.6	358	3.6	62	244	105	73	49.4	47.8	1.6	240	7.37	73.7	17.5	86.4	2640	3	11	9	139	5.8	8.84	9.16	8.1	74.196	0.76	1.44	4.32	1.28865	51.42	62	266	26.6	993	23.31	123	163	17.9909	972.4	23.4664	3
0	1.95616	49	1	0	8.1	24.6	197	4	92	132	59	89	55.9	54	1.9	240	8.1	81	32	82	2640	3	13	10.1	138	6.1	9	9	8.1	72.9	0.6	0.93	2.79	1.0918	56.96	30	219	21.9	43.58	13.7	1050	150	24	1149.2	23.5384	3
0	3.00274	24	1	0	8.2	25.3	247	3.59	105	157	105	67	49	46.3	2.7	240	6.8	68	14	63	2880	3	11.2	9.1	137	5.5	11.1	11.428	5.1	58.2828	0.79	1.58	4.74	1.26083	38.69	86	250	25	545.8	34.4	1807	160	18.0859	990.08	23.5543	3
0	3.83836	20	1	0	12.7	38.3	204	4.1	151	147	205		53.2	50	3.2	240	7.8	78	17	54.4	2640	3	10.9		135	5.4	9.72	9.64	8.9	85.796	0.78	1.52	4.56	1.14511	36.68	106	147	14.7	459	72.11	229	167	17.9282	963.56	23.5604	3
0	5.24384	61	1	0	11.6	35.8	206	3.8	108	195	150	77	72.3	69.2	3.1	240	10.32	103.2	25.3	84.8	2640	3	14	11.7	135	5.6	10.56	10.72	7.3	78.256	0.75	1.41	4.23	1.427	55.82	61	241	24.1	1299	25.31	343	158.5	27.5453	1237.6	23.5756	3
0	7.23836	34	1	0	10.1	30.8	227	4	120	214	126	84	66.72	63.52	3.2	240	8.63	86.3	23.2	68.7	2640	3	12	11.1	136	4.7	9.12	9.12	4.5	41.04	0.73	1.31	3.93	1.1915	46.68	75	204	20.4	214	36.76	119	170	21.9792	1060.8	23.6124	3
0	3.41918	30	1	0	8.8	26.5	205	4	176	203	156		49.8	46.4	3.4	240	12.33	123.3	35.7	110.9	2640	3	11.8		135	5.8	11.44	11.44	9.1	104.104	0.71	1.24	3.72	1.87549	73.82	65	257	25.7	65.5	25.29	570	160.5	18.0122	1043.12	23.6989	3
0	4.04658	60	1	0	10.5	32.4	142	3.8	216	208	82		46.2	43.3	2.9	240	9.96	99.6	24	74.8	2640	3	14.1		139	5.4	10.8	10.96	5.2	56.992	0.76	1.42	4.26	1.38623	50.43	52	163	16.3	633	31.9	914	146	20.3134	1246.44	23.7144	3
0	1.23288	43	1	0	8.9	28.8	208	3.7	218	209	56	75	62.3	60.2	2.1	240	8.5	85	23	76	2640	3	12.9	8	140	5.9	10.2	10.44	8.2	85.608	0.73	1.31	3.93	1.17608	49.88	47	214	21.4	58.53	21.96	2419	161	23.2244	1140.36	23.7884	3
0	3.67397	60	1	0	12	35	157	4.1	209	184	189	104	57.6	54.8	2.8	270	7.9	79	20	70	2660	3	14.4	9	138	4		-0.08	4.4		0.75	1.37	4.11	1.12143	45.41	51	297	29.7	57.83	17.17	465	148	25.0183	1272.96	23.957	3
0	1.49041	30	1	0	12.3	39.4	127	3.7	44	206	121	86	53.2	51.6	1.6	240	6.17	61.7	12.5	50.4		3	12.2	7.79	139	4.9	9.5	9.74	4.45	43.343	0.8	1.6	4.8	0.953932		43	189	18.9	120.8	22.75	633.1	163	19.4211	1078.48	23.9883	3
0	1.58356	46	1	0	9.3	29.7	135	4.4	70	240	61	83	50.1	47.5	2.6	240	8.8	88	19.4	77	2640	3	13.5	9.5	138	4.9		-0.32	3.7		0.78	1.51	4.53	1.26793	48.66	101	226	22.6	191	44.69	233	163	17.878	1193.4	24.0698	3
0	1.98082	50	1	0	11.7	36.3	237	3.8	110	225	37	104	51.5	48.3	3.2	240	8.2	82	27	74	2640	3	14	8.3	136	5.4	8.6	8.76	6.2	54.312	0.67	1.11	3.33	1.07327	50.83	34	198	19.8	82.02	17.17	517	156	19.8471	1237.6	24.2596	3
0	2.74795	44	1	0	8.8	26	168	3.6	73	123	64	87	56.1	53.6	2.5	240	8.36	83.6	22.8	92.5	5520	2	13.57	7.7	129	5.38	7.88	8.2	4.7	38.54	0.73	1.3	2.6	1.15644	57.46	98	204	20.4	622.9	48.04	531.24	171	18.3304	1199.59	24.2623	3
0	6.68219	54	1	0	9.6	29.3	151	3.1	47	143	231	97	57.8	54.8	3	240	6.3	63	15		2640	3	14.4	6.9	137	4.9	9.7	10.42	4.7	48.974	0.76	1.44	4.32	0.942489		57	204	20.4	208	27.94	83.3	155	22.8096	1272.96	24.3114	3
0	7.23836	30	1	0	10	30.3	199	4.4	37	160	137	92	52.1	51.8	0.3	240	8.27	82.7	12.4	77.1	2640	3	12.68	8.4	139	4.46	12	11.68	5.8	67.744	0.85	1.9	5.7	1.27258	44.98	61	237	23.7	521.5	25.74	13	168	18.3532	1120.91	24.3462	3
0	3.73973	43	1	0	11.4	35.8	181	4.1	147	188	99	63	47.3	45	2.3	240	10.46	104.6	24.6	88.6	5520	2	13.7		133		10.84	10.76	7.4	79.624	0.76	1.45	2.9	1.7652	56.93	32	181	18.1	316	17.68	1812	165	16.5289	1211.08	24.4137	3
0	1.82192	37	1	0	9.8	31.1	172	4.1	127	179	118	94	52	49.5	2.5	240	11.9	119	22	96	2640	3	13.4	11.4	137	5	8.4	8.32	6.6	54.912	0.82	1.69	5.07	1.70909	59.96	68	203	20.3	611.5	33.5	800	156	20.3402	1184.56	24.5158	3
0	7.23836	59	1	0	10.8	32.1	86	4.1	115	185	290	92	78.6	75.8	2.8	240	8.6	86	30	78	2640	3	15	9.7	140	5		-0.08	5.6		0.65	1.05	3.15	1.09267	54.33	83	290	29	468.84	28.62	295	160	29.6094	1326	24.52	3
0	3.49589	30	1	1	8.6	25.7	220	4.2	51	151	212	165	94.6	90.4	4.2	240	7.99	79.9	31.7	68.6	2640	3	13.08	6.8	133	4.92	8.64	8.48	8.6	72.928	0.6	0.92	2.76	0.971065	50.62	41	211	21.1	122.1	19.43	401.37	171	30.9155	1156.27	24.7428	3
0	2.72877	44	1	0	11	32	149	4.2	91	229	191	71	60.5	57.4	3.1	240	11.5	115	28.2		2640	3	14.2	8.9	132	5.3	8.28	8.12	7.6	61.712	0.75	1.41	4.23	1.57095		95	239	23.9	239	39.75	245	158	22.9931	1255.28	24.7547	3
0	2.4	58	1	1	9.8	29.6	257	4.2	37	213	149	85	56.6	53.8	2.8	240	11.56	115.6	28.2	94.4	4080	2	15.27	11.9	139	7.91	8	7.84	8.9	69.776	0.76	1.41	2.82	1.57827	61.89	49	217	21.7	311.7	22.58	331.44	154	22.6851	1349.87	24.766	3
0	4.99452	48	1	0	12	37.4	107	4.1	202	171	53	105	56	53	3	240	6.7	67	15	67	2640	3	14.6		137	5.9	9.6	9.52	3.8	36.176	0.78	1.5	4.5	1.00355	41	54	222	22.2	258	24.32		158	21.2306	1290.64	24.8258	3
0	7.23562	35	1	0	10.2	30.5	189	4.4	71	133	177	86	55.7	53.2	2.5	240	8.37	83.7	20	76.6	2640	3	14	7.9	137	4.46	9.76	9.44	7.2	67.968	0.76	1.43	4.29	1.19438	48.6	98	219	21.9	926.8	44.75	663	152	23.0263	1237.6	25.134	3
0	0.99726	32	1	0	9.9	29.1	84	3.1	85	126	76	88	53.7	49.5	4.2	240	11.7	117	26	90	2640	3	13.8	9	137	5.4	9.2	9.92	6.1	60.512	0.78	1.5	4.5	1.99138	59.13	51	214	21.4	434.6	23.83	731.6	157	20.082	1219.92	25.1493	3
0	1.46301	50	1	1	11	33.5	143	4.6	98	115	134	156	48.1	47	1.1	240	11.5	115	30	100	2640	3	15.3	7.7	136	6.1	9.2	8.72	9.1	79.352	0.74	1.34	4.02	1.54412	65.63	103	275	27.5	57.32	37.45	453	154	19.8178	1352.52	25.2755	3
0	3.99726	22	1	0	12.1	37.6	149	3.9	1822	154	69	96	62	58	4	240	8.6	86	22	86	2640	3	13.6	8.4	140	4.6	9.6	9.68	5.7	55.176	0.74	1.36	4.08	1.20301	54	32	190	19	280	16.84	1154	159	22.9421	1202.24	25.6014	3
0	4.91507	39	1	0	8.3	38	209	3.7	255	182	230	100	63.2	55	8.2	240	6.1	61	23	61	2640	3	16.4	5.6	135	3.8	9.6	9.84	5.4	53.136	0.62	0.98	2.94	0.801686	42	28	279	27.9	5.4	10.04		156	22.6003	1449.76	26.8394	3
0	9.16712	68	1	1	10.3	31.9	129	3.11	59	184	202	215	60	57.9	2.1	240	10.1	101	29	89	2880	3	19.8	7.3	138	6.8	9.9	10.612	3.6	38.2032	0.71	1.25	3.75	1.5739	59.46	58	211	21.1	468.2	27.49	181	160	22.6172	1750.32	27.7829	3
SE
0.00677374
0.139042
0.00445782
0.0148072
0.163853
0.215537

## Sheet: definition
End point	1:death
Gender	1:female
DM	1:DM(+)
